# Supplementary material for: B chromosome retrotransposed sequences persist through speciation, contributing to genomic and regulatory innovations in the fish genus Psalidodon (Characiformes, Acestrorhamphidae)
Source: PLoS One. 2026 Jan 2;21(1):e0340085. doi: 10.1371/journal.pone.0340085 (PMC12758807; doi:10.1371/journal.pone.0340085)
Supplement: S1 Table — (XLSX) [file pone.0340085.s011.xlsx]

## Sheet: S1 Table 
S1Table. Localities, diploid chromosome number (2n) and number of samples (N) of the Psalidodon individuals analyzed cytogenetically in this study.
Species	Location	River basin	Coordinates	2n	B type	B name	N	LBP collection voucher
P. paranae	Cascatinha stream	Paranapanema	22°53′30′′S 48°28′36′′W	50	Large M	BpM	63	LBP35323; LBP35324; LBP35325; LBP35326; LBP35327
P. bockmanni	Segredo waterfall	Paranapanema	23°00′23"S, 48°24′11"W	50	Large M	BbM	94	LBP35321; LBP35322
P. fasciatus	Alambari stream	Paranapanema	22°27′6′′S 49°14′25′′W	46-47	Large M	BfMa	39	LBP35328; LBP35329; LBP35330; LBP35331; LBP35332; LBP35333; LBP35334; LBP35335
	Araras stream	Mogi-Guaçu	22º22'43”S 47º25'37”W	48	Large M	BfMb	35	LBP35320

## Sheet: S2 Table
S2 Table. Summary of the DNA extractions performed in this study.
Species	Type of extraction	Tissue	Samples with B	Samples without B	Female	Male
P. paranae	HotShot	Fin clip	5	5	5	5
P. bockmanni	NucleoSpin® Kit	Liver	3	3	6	0
	HotShot	Fin clip	5	5	6	4
P. fasciatus (Araras stream)	NucleoSpin® Kit	Liver	3	3	6	0
	HotShot	Fin clip	4	5	7	2
P. fasciatus (Piratininga stream)	NucleoSpin® Kit	Liver	3	3	0	6
	HotShot	Fin clip	5	5	1	9

## Sheet: S3 Table
S3 Table. Description of the DNA-sequenced materials.
Species	Location	Tissue	Number of Bs	Female	Male	N	Reads (mi)	Bases (Gb)	Coverage	Platform	Read size	SRA Accession Number
P. bockmanni	Segredo waterfall	liver	0	3	0	3	132.7	39.8	20x	DNBseq	2x150bp	SAMN47549717; SAMN47549721; SAMN47549722
			1	3	0	3	136.3	40.9	20x	DNBseq	2x150bp	SAMN47549718; SAMN47549719; SAMN47549720
P. fasciatus	Alambari stream	liver	0	0	3	3	133.0	39.9	20x	DNBseq	2x150bp	SAMN47549711; SAMN47549714; SAMN47549716
			1	0	3	3	131.3	39.4	20x	DNBseq	2x150bp	SAMN47549712; SAMN47549713; SAMN47549715
	Araras stream	liver	0	3	0	3	135.3	40.6	20x	DNBseq	2x150bp	SAMN47549724; SAMN47549726; SAMN47549727
			1	3	0	3	133.0	39.9	20x	DNBseq	2x150bp	SAMN47549723; SAMN47549725; SAMN47549728

## Sheet: S4 Table
S4 Table. Primers designed in this study for qPCR amplifications and FISH. In parenthesis are indicated the nucleotides in the 3’ end of the primers anchoring in a side of the junction.
Name	Assay	Primer F	Primer R	Primer R2	Reference
sbno2	multiplex PCR	CCGCGGATTCTCTGTCTGAG	AGGAAGAGCCCTGACTGGTT	CTGAACGACCTCAGGTTGCTTA (19-22)
	exon-exon 9-10	GTTATTGTGTTCGATGAATGCC	GAAGGTCCAATACAGCTTTGCC
	RT-qPCR	CAGAACAGCAAGCAAGTTGGTAT	CTGCTCCTGTATGCGCTTCT
simc1	multiplex PCR	ACAGAAATCCTTGCTGGCGA	GGGCTATTGGGCAGACTCTC	CCTCATCATCTTCAGGCATAGC (17-22)
	RT-qPCR	ACAGAAATCCTTGCTGGCGA	GGGCTATTGGGCAGACTCTC
sbno2	FISH	AGAGACCAGCACTCTCTCCA	GATGGCCTCAAGCTGTAGGG		Silva et al. (2021)

## Sheet: S5 Table
S5Table. Genbank blast search using the sequences corresponding to the overrepresented peaks in image S4.
Gene	Peak	Size	Sequence	Query Cover	E value	Per. Ident	Accession
sbno2	a	178	no similarity
	b	116	Astyanax mexicanus transcription factor aptf-4-like (LOC111197105), transcript variant X2, misc_RNA	0.54	3e-10	0.8906	XR_007437951.1
	c	428	Astyanax mexicanus grass carp reovirus (GCRV)-induced gene 2o (gig2o), mRNA	0.47	3e-40	0.8824	XM_007260494.3
simc1	a	110	no similarity
	b	78	no similarity
	c	83	no similarity
	d	571	Astyanax mexicanus copper chaperone for superoxide dismutase (LOC103033160), mRNA	0.9	3e-136	0.8814	XM_007241755.4
			Astyanax mexicanus uncharacterized LOC103039251 (LOC103039251), mRNA	0.58	1e-120	0.9119	XM_007239056.4
			Astyanax mexicanus uncharacterized LOC111194771 (LOC111194771), ncRNA	0.48	1e-106	0.9307	XR_002651249.2
			Astyanax mexicanus uncharacterized LOC111190643 (LOC111190643), transcript variant X7, ncRNA	0.57	2e-104	0.8862	XR_007438429.1

## Sheet: S6 Table
S6 Table. RT-qPCR raw data and Normalized Relative Expression Quantity (NREQ) for the sbno2 gene in Psalidodon paranae ovaries with (1B) and without (0B) B chromosome.
Bs	Samples	Target	Cq	Cq Mean	Delta Cq	NREQ		NREQ	NREQ normalized	Group	NREQ average	SD
0	1	HPRT	27.8837					2.10323	1.81183	0B	1	0.816226
0	1	HPRT	27.8607	27.8722				0.701419	0.604237	1B	0.0394166	0.0467551
0	1	SBNO2	26.474	26.4466	-1.42554	2.10323		0.677852	0.583935
0	1	SBNO2	26.4193					0.0992332	0.0854844
0	5	HPRT	24.9966					0.0125996	0.0108539
0	5	HPRT	24.9924	24.9945				0.0254357	0.0219116
0	5	SBNO2	25.1343	25.1532	0.158721	0.701419
0	5	SBNO2	25.1722
0	9	HPRT	24.5548
0	9	HPRT	24.5434	24.5491
0	9	SBNO2	24.7868	24.7571	0.208026	0.677852
0	9	SBNO2	24.7275
1	4	HPRT	24.9213
1	4	HPRT	24.9474	24.9343
1	4	SBNO2	27.9043	27.9144	2.9801	0.0992332
1	4	SBNO2	27.9246
1	6	HPRT	24.2954
1	6	HPRT	24.3262	24.3108
1	6	SBNO2	30.3214	30.2684	5.95755	0.0125996
1	6	SBNO2	30.2154
1	8	HPRT	25.7297
1	8	HPRT	25.7458	25.7377
1	8	SBNO2	30.5622	30.6818	4.94407	0.0254357
1	8	SBNO2	30.8014

## Sheet: S7 Table
S7 Table. RT-qPCR raw data and Normalized Relative Expression Quantity (NREQ) for the simc1 gene in Psalidodon paranae ovaries with (1B) and without (0B) B chromosome.
Bs	Samples	Target	Cq	CtqMean	Delta Cq	NREQ		NREQ	NREQ corrected	Group	NREQ Average	SD
0	1	HPRT	25.9657					1.42374	1.34724	0B	1	0.401595
0	1	HPRT	26.174	26.0699				0.627774	0.594042	1B	0.0548551	0.0404087
0	1	SIMC1	24.944	24.9062	-1.16363	1.42374		1.11883	1.05872
0	1	SIMC1	24.8684					0.0987083	0.0934045
0	5	HPRT	22.8397					0.0178993	0.0169375
0	5	HPRT	22.9531	22.8964				0.0573021	0.0542231
0	5	SIMC1	22.9151	22.9142	0.0177355	0.627774
0	5	SIMC1	22.9133
0	9	HPRT	22.9326
0	9	HPRT	23.1199	23.0262
0	9	SIMC1	22.3183	22.2103	-0.815944	1.11883
0	9	SIMC1	22.1023
1	4	HPRT	23.8432
1	4	HPRT	23.8328	23.838
1	4	SIMC1	26.4668	26.5247	2.68674	0.0987083
1	4	SIMC1	26.5826
1	6	HPRT	23.3009
1	6	HPRT	23.2589	23.2799
1	6	SIMC1	28.4179	28.4299	5.15001	0.0178993
1	6	SIMC1	28.4419
1	8	HPRT	24.8332
1	8	HPRT	25.1207	24.977
1	8	SIMC1	28.4326	28.4483	3.47132	0.0573021
1	8	SIMC1	28.4639

## Sheet: S8 Table
S8 Table. Presence of SNPs in Psalidodon paranae gDNA in individuals from the Cascatinha stream population without (0B) and with (1B) B chromosomes in the high (HC) and low (LC) coverage regions of the sbno2 gene, only SNPs found in all 1B individuals were considered.
		78769_0B		78969_0B		Number of SNP occurrences in 0B	Number of SNP occurrences in 1B		78965_B			78757_B
	Position	Ref	Alt	Ref	Alt				Ref	Alt		Ref	Alt
sbno2	336	15	0	10	0	12.5	6.25		9	752	TRUE	11	855	TRUE		HC	HC = High coverage region
sbno2	465	4	0	8	0	6	3		876	7	TRUE	1063	7	TRUE		HC	LC = Low coverage region
sbno2	469	3	0	8	0	5.5	2.75		869	3	TRUE	1042	3	TRUE		HC
sbno2	546	8	0	12	0	10	5		583	335	TRUE	775	372	TRUE		HC	SNP between samples in HC region = 24
sbno2	547	8	0	12	0	10	5		586	335	TRUE	774	371	TRUE		HC
sbno2	657	10	0	11	0	10.5	5.25		1014	17	TRUE	1028	13	TRUE		HC
sbno2	815	2	0	13	0	7.5	3.75		1093	5	TRUE	1075	6	TRUE		HC
sbno2	961	8	0	7	0	7.5	3.75		1080	8	TRUE	1045	5	TRUE		HC
sbno2	974	5	0	2	0	3.5	1.75		1069	2	TRUE	1039	2	TRUE		HC
sbno2	1025	12	0	7	0	9.5	4.75		1046	73	TRUE	1082	82	TRUE		HC
sbno2	1330	8	0	7	0	7.5	3.75		1133	8	TRUE	1202	7	TRUE		HC
sbno2	1334	8	0	8	0	8	4		1109	15	TRUE	1195	5	TRUE		HC
sbno2	1436	8	0	9	0	8.5	4.25		1105	6	TRUE	1129	7	TRUE		HC
sbno2	1437	8	0	9	0	8.5	4.25		1102	5	TRUE	1126	5	TRUE		HC
sbno2	1498	11	0	8	0	9.5	4.75		1051	13	TRUE	1032	5	TRUE		HC
sbno2	1519	11	0	9	0	10	5		1041	11	TRUE	1057	7	TRUE		HC
sbno2	1523	12	0	13	0	12.5	6.25		1040	12	TRUE	1065	12	TRUE		HC
sbno2	1525	11	0	13	0	12	6		1009	25	TRUE	1020	27	TRUE		HC
sbno2	1526	11	0	13	0	12	6		1025	7	TRUE	1042	6	TRUE		HC
sbno2	1532	14	0	14	0	14	7		1020	34	TRUE	1032	22	TRUE		HC
sbno2	1544	16	0	13	0	14.5	7.25		1054	10	TRUE	1039	9	TRUE		HC
sbno2	1553	17	0	11	0	14	7		1026	16	TRUE	1020	9	TRUE		HC
sbno2	1592	9	0	9	0	9	4.5		852	10	TRUE	860	12	TRUE		HC
sbno2	1596	9	0	9	0	9	4.5		815	7	TRUE	847	5	TRUE		HC
sbno2	345	14	0	10	0	12	6		864	6	TRUE	982	3	FALSE		HC
sbno2	355	15	0	9	0	12	6		1000	7	TRUE	1107	1	FALSE		HC
sbno2	430	10	0	11	0	10.5	5.25		984	6	TRUE	1169	4	FALSE		HC
sbno2	450	7	0	12	0	9.5	4.75		922	6	TRUE	1120	4	FALSE		HC
sbno2	499	8	0	14	0	11	5.5		873	8	TRUE	1073	3	FALSE		HC
sbno2	701	8	0	11	0	9.5	4.75		1034	5	TRUE	1083	1	FALSE		HC
sbno2	832	2	0	9	0	5.5	2.75		1108	3	TRUE	1086	2	FALSE		HC
sbno2	851	15	0	16	0	15.5	7.75		1096	8	TRUE	1135	3	FALSE		HC
sbno2	989	7	0	5	0	6	3		1095	4	TRUE	1127	2	FALSE		HC
sbno2	1027	12	0	7	0	9.5	4.75		1090	6	TRUE	1144	3	FALSE		HC
sbno2	1074	11	0	8	0	9.5	4.75		1145	7	TRUE	1236	1	FALSE		HC
sbno2	1076	11	0	8	0	9.5	4.75		1144	7	TRUE	1227	1	FALSE		HC
sbno2	1360	9	0	15	0	12	6		1129	8	TRUE	1229	1	FALSE		HC
sbno2	1547	17	0	13	0	15	7.5		1064	8	TRUE	1027	5	FALSE		HC
sbno2	1559	16	0	10	0	13	6.5		1064	12	TRUE	1063	5	FALSE		HC
sbno2	1562	16	0	10	0	13	6.5		1042	8	TRUE	1044	5	FALSE		HC
sbno2	322	14	0	8	0	11	5.5		619	1	FALSE	765	1	FALSE		HC
sbno2	331	14	0	10	0	12	6		733	2	FALSE	849	2	FALSE		HC
sbno2	333	14	0	10	0	12	6		759	1	FALSE	864	1	FALSE		HC
sbno2	335	15	0	10	0	12.5	6.25		758	1	FALSE	864	1	FALSE		HC
sbno2	339	15	0	10	0	12.5	6.25		817	1	FALSE	928	2	FALSE		HC
sbno2	343	15	0	10	0	12.5	6.25		847	6	FALSE	969	1	FALSE		HC
sbno2	353	15	0	7	0	11	5.5		985	2	FALSE	1095	2	FALSE		HC
sbno2	361	17	0	11	0	14	7		1059	2	FALSE	1194	1	FALSE		HC
sbno2	365	17	0	11	0	14	7		1056	3	FALSE	1184	3	FALSE		HC
sbno2	366	17	0	11	0	14	7		1068	2	FALSE	1192	1	FALSE		HC
sbno2	371	17	0	12	0	14.5	7.25		1089	2	FALSE	1211	1	FALSE		HC
sbno2	374	17	0	12	0	14.5	7.25		1090	2	FALSE	1231	5	FALSE		HC
sbno2	375	17	0	11	0	14	7		1093	3	FALSE	1229	6	FALSE		HC
sbno2	376	17	0	11	0	14	7		1106	1	FALSE	1242	1	FALSE		HC
sbno2	379	19	0	11	0	15	7.5		1091	2	FALSE	1253	1	FALSE		HC
sbno2	382	18	0	12	0	15	7.5		1087	2	FALSE	1243	1	FALSE		HC
sbno2	389	18	0	13	0	15.5	7.75		1086	7	FALSE	1238	3	FALSE		HC
sbno2	392	18	0	14	0	16	8		1093	3	FALSE	1239	3	FALSE		HC
sbno2	393	18	0	15	0	16.5	8.25		1102	1	FALSE	1253	1	FALSE		HC
sbno2	394	18	0	15	0	16.5	8.25		1092	1	FALSE	1263	2	FALSE		HC
sbno2	395	19	0	15	0	17	8.5		1084	3	FALSE	1248	2	FALSE		HC
sbno2	397	18	0	15	0	16.5	8.25		1085	1	FALSE	1231	2	FALSE		HC
sbno2	401	18	0	15	0	16.5	8.25		1068	1	FALSE	1215	1	FALSE		HC
sbno2	403	18	0	15	0	16.5	8.25		1032	3	FALSE	1173	5	FALSE		HC
sbno2	410	14	0	13	0	13.5	6.75		1060	1	FALSE	1210	1	FALSE		HC
sbno2	417	12	0	13	0	12.5	6.25		1041	3	FALSE	1126	5	FALSE		HC
sbno2	424	10	0	11	0	10.5	5.25		998	2	FALSE	1122	3	FALSE		HC
sbno2	427	10	0	11	0	10.5	5.25		1005	2	FALSE	1186	3	FALSE		HC
sbno2	428	10	0	11	0	10.5	5.25		1008	1	FALSE	1184	1	FALSE		HC
sbno2	431	10	0	11	0	10.5	5.25		988	3	FALSE	1172	1	FALSE		HC
sbno2	440	8	0	12	0	10	5		980	1	FALSE	1153	2	FALSE		HC
sbno2	442	8	0	12	0	10	5		977	1	FALSE	1154	1	FALSE		HC
sbno2	445	8	0	12	0	10	5		978	2	FALSE	1173	1	FALSE		HC
sbno2	446	8	0	12	0	10	5		965	1	FALSE	1148	1	FALSE		HC
sbno2	448	7	0	12	0	9.5	4.75		947	1	FALSE	1143	2	FALSE		HC
sbno2	449	7	0	12	0	9.5	4.75		938	2	FALSE	1142	1	FALSE		HC
sbno2	451	7	0	12	0	9.5	4.75		924	1	FALSE	1129	1	FALSE		HC
sbno2	454	7	0	10	0	8.5	4.25		915	1	FALSE	1146	1	FALSE		HC
sbno2	458	6	0	9	0	7.5	3.75		911	1	FALSE	1105	1	FALSE		HC
sbno2	459	6	0	8	0	7	3.5		909	1	FALSE	1104	2	FALSE		HC
sbno2	460	5	0	8	0	6.5	3.25		894	1	FALSE	1070	3	FALSE		HC
sbno2	462	5	0	8	0	6.5	3.25		893	1	FALSE	1078	1	FALSE		HC
sbno2	473	8	0	20	0	14	7		860	2	FALSE	1002	3	FALSE		HC
sbno2	489	7	0	13	0	10	5		848	4	FALSE	1017	1	FALSE		HC
sbno2	492	7	0	13	0	10	5		855	2	FALSE	1024	1	FALSE		HC
sbno2	496	7	0	13	0	10	5		869	1	FALSE	1057	1	FALSE		HC
sbno2	505	8	0	14	0	11	5.5		891	5	FALSE	1112	1	FALSE		HC
sbno2	513	8	0	13	0	10.5	5.25		903	3	FALSE	1161	1	FALSE		HC
sbno2	516	6	0	12	0	9	4.5		908	1	FALSE	1159	1	FALSE		HC
sbno2	517	5	0	12	0	8.5	4.25		908	4	FALSE	1164	1	FALSE		HC
sbno2	518	5	0	12	0	8.5	4.25		907	2	FALSE	1152	1	FALSE		HC
sbno2	522	5	0	13	0	9	4.5		905	1	FALSE	1144	1	FALSE		HC
sbno2	533	8	0	12	0	10	5		923	3	FALSE	1208	1	FALSE		HC
sbno2	534	8	0	12	0	10	5		931	1	FALSE	1211	1	FALSE		HC
sbno2	541	8	0	12	0	10	5		954	3	FALSE	1186	2	FALSE		HC
sbno2	545	8	0	12	0	10	5		935	1	FALSE	1157	2	FALSE		HC
sbno2	550	8	0	12	0	10	5		962	2	FALSE	1168	1	FALSE		HC
sbno2	551	8	0	10	0	9	4.5		975	1	FALSE	1176	1	FALSE		HC
sbno2	553	8	0	10	0	9	4.5		976	1	FALSE	1178	2	FALSE		HC
sbno2	561	8	0	4	0	6	3		990	1	FALSE	1184	2	FALSE		HC
sbno2	572	8	0	8	0	8	4		982	1	FALSE	1124	1	FALSE		HC
sbno2	575	8	0	10	0	9	4.5		972	1	FALSE	1112	4	FALSE		HC
sbno2	578	9	0	11	0	10	5		959	4	FALSE	1106	4	FALSE		HC
sbno2	581	10	0	11	0	10.5	5.25		967	3	FALSE	1103	4	FALSE		HC
sbno2	582	11	0	11	0	11	5.5		967	3	FALSE	1098	2	FALSE		HC
sbno2	588	14	0	13	0	13.5	6.75		1023	4	FALSE	1111	5	FALSE		HC
sbno2	589	14	0	13	0	13.5	6.75		1038	1	FALSE	1129	1	FALSE		HC
sbno2	591	14	0	13	0	13.5	6.75		1037	4	FALSE	1120	2	FALSE		HC
sbno2	595	15	0	13	0	14	7		1033	2	FALSE	1105	2	FALSE		HC
sbno2	596	15	0	13	0	14	7		1035	3	FALSE	1097	3	FALSE		HC
sbno2	599	15	0	13	0	14	7		1028	3	FALSE	1085	4	FALSE		HC
sbno2	602	15	0	14	0	14.5	7.25		1030	4	FALSE	1083	5	FALSE		HC
sbno2	608	15	0	14	0	14.5	7.25		1039	2	FALSE	1052	4	FALSE		HC
sbno2	610	15	0	14	0	14.5	7.25		1042	2	FALSE	1056	1	FALSE		HC
sbno2	611	15	0	14	0	14.5	7.25		1050	1	FALSE	1081	1	FALSE		HC
sbno2	614	12	0	14	0	13	6.5		1067	1	FALSE	1099	2	FALSE		HC
sbno2	615	12	0	15	0	13.5	6.75		1067	2	FALSE	1107	1	FALSE		HC
sbno2	617	12	0	15	0	13.5	6.75		1063	2	FALSE	1092	2	FALSE		HC
sbno2	628	12	0	14	0	13	6.5		1086	2	FALSE	1033	1	FALSE		HC
sbno2	632	13	0	14	0	13.5	6.75		1058	4	FALSE	1031	2	FALSE		HC
sbno2	633	14	0	13	0	13.5	6.75		1061	3	FALSE	1038	2	FALSE		HC
sbno2	635	14	0	13	0	13.5	6.75		1052	1	FALSE	1043	1	FALSE		HC
sbno2	637	13	0	12	0	12.5	6.25		1042	1	FALSE	1042	2	FALSE		HC
sbno2	641	12	0	11	0	11.5	5.75		1019	1	FALSE	1017	1	FALSE		HC
sbno2	643	12	0	11	0	11.5	5.75		1021	1	FALSE	1022	1	FALSE		HC
sbno2	646	11	0	11	0	11	5.5		1038	1	FALSE	1045	2	FALSE		HC
sbno2	647	11	0	11	0	11	5.5		1026	4	FALSE	1044	2	FALSE		HC
sbno2	648	11	0	11	0	11	5.5		1029	2	FALSE	1046	2	FALSE		HC
sbno2	649	11	0	11	0	11	5.5		1030	1	FALSE	1034	1	FALSE		HC
sbno2	651	11	0	11	0	11	5.5		1038	1	FALSE	1036	1	FALSE		HC
sbno2	659	10	0	11	0	10.5	5.25		1013	5	FALSE	1015	3	FALSE		HC
sbno2	670	9	0	8	0	8.5	4.25		1039	2	FALSE	1031	2	FALSE		HC
sbno2	675	9	0	6	0	7.5	3.75		1051	1	FALSE	1104	1	FALSE		HC
sbno2	676	9	0	6	0	7.5	3.75		1047	2	FALSE	1102	2	FALSE		HC
sbno2	679	5	0	9	0	7	3.5		1050	1	FALSE	1106	1	FALSE		HC
sbno2	680	5	0	9	0	7	3.5		1044	2	FALSE	1104	2	FALSE		HC
sbno2	688	5	0	9	0	7	3.5		998	3	FALSE	1056	3	FALSE		HC
sbno2	693	5	0	9	0	7	3.5		996	2	FALSE	1049	1	FALSE		HC
sbno2	700	8	0	10	0	9	4.5		1035	1	FALSE	1089	1	FALSE		HC
sbno2	709	9	0	13	0	11	5.5		1035	1	FALSE	1074	1	FALSE		HC
sbno2	710	9	0	13	0	11	5.5		1037	1	FALSE	1079	1	FALSE		HC
sbno2	713	9	0	13	0	11	5.5		1003	2	FALSE	994	4	FALSE		HC
sbno2	715	9	0	13	0	11	5.5		999	2	FALSE	997	3	FALSE		HC
sbno2	716	9	0	13	0	11	5.5		1003	2	FALSE	999	1	FALSE		HC
sbno2	723	9	0	15	0	12	6		971	1	FALSE	953	2	FALSE		HC
sbno2	725	8	0	17	0	12.5	6.25		976	1	FALSE	958	1	FALSE		HC
sbno2	730	8	0	16	0	12	6		986	2	FALSE	976	1	FALSE		HC
sbno2	734	7	0	16	0	11.5	5.75		997	4	FALSE	958	2	FALSE		HC
sbno2	738	7	0	16	0	11.5	5.75		1007	2	FALSE	975	1	FALSE		HC
sbno2	741	6	0	15	0	10.5	5.25		1010	2	FALSE	984	1	FALSE		HC
sbno2	746	5	0	15	0	10	5		1005	3	FALSE	957	3	FALSE		HC
sbno2	747	5	0	15	0	10	5		1019	1	FALSE	958	1	FALSE		HC
sbno2	749	5	0	14	0	9.5	4.75		1003	4	FALSE	963	1	FALSE		HC
sbno2	751	5	0	14	0	9.5	4.75		1003	1	FALSE	954	1	FALSE		HC
sbno2	753	5	0	12	0	8.5	4.25		1007	1	FALSE	932	1	FALSE		HC
sbno2	764	5	0	12	0	8.5	4.25		1038	1	FALSE	983	1	FALSE		HC
sbno2	767	5	0	11	0	8	4		1045	3	FALSE	989	1	FALSE		HC
sbno2	772	5	0	13	0	9	4.5		1069	1	FALSE	985	1	FALSE		HC
sbno2	773	5	0	13	0	9	4.5		1052	4	FALSE	968	2	FALSE		HC
sbno2	774	5	0	13	0	9	4.5		1073	1	FALSE	983	1	FALSE		HC
sbno2	782	6	0	16	0	11	5.5		1095	1	FALSE	1026	2	FALSE		HC
sbno2	783	6	0	16	0	11	5.5		1100	2	FALSE	1046	1	FALSE		HC
sbno2	786	6	0	16	0	11	5.5		1094	1	FALSE	1038	1	FALSE		HC
sbno2	789	6	0	17	0	11.5	5.75		1101	3	FALSE	1049	1	FALSE		HC
sbno2	790	6	0	17	0	11.5	5.75		1109	2	FALSE	1052	1	FALSE		HC
sbno2	792	6	0	17	0	11.5	5.75		1104	1	FALSE	1043	3	FALSE		HC
sbno2	795	4	0	16	0	10	5		1103	1	FALSE	1042	1	FALSE		HC
sbno2	802	3	0	14	0	8.5	4.25		1090	1	FALSE	1075	1	FALSE		HC
sbno2	803	3	0	14	0	8.5	4.25		1088	2	FALSE	1082	1	FALSE		HC
sbno2	804	3	0	14	0	8.5	4.25		1093	2	FALSE	1081	1	FALSE		HC
sbno2	807	2	0	14	0	8	4		1094	1	FALSE	1075	2	FALSE		HC
sbno2	810	2	0	13	0	7.5	3.75		1103	2	FALSE	1078	1	FALSE		HC
sbno2	811	2	0	13	0	7.5	3.75		1095	1	FALSE	1076	1	FALSE		HC
sbno2	812	2	0	13	0	7.5	3.75		1095	1	FALSE	1070	2	FALSE		HC
sbno2	816	2	0	13	0	7.5	3.75		1094	1	FALSE	1089	2	FALSE		HC
sbno2	819	2	0	11	0	6.5	3.25		1102	1	FALSE	1102	1	FALSE		HC
sbno2	821	2	0	11	0	6.5	3.25		1093	2	FALSE	1099	2	FALSE		HC
sbno2	823	2	0	11	0	6.5	3.25		1121	1	FALSE	1104	2	FALSE		HC
sbno2	830	2	0	9	0	5.5	2.75		1104	2	FALSE	1086	1	FALSE		HC
sbno2	838	10	0	13	0	11.5	5.75		1118	3	FALSE	1118	2	FALSE		HC
sbno2	840	10	0	14	0	12	6		1120	2	FALSE	1119	3	FALSE		HC
sbno2	841	11	0	14	0	12.5	6.25		1128	1	FALSE	1127	1	FALSE		HC
sbno2	842	11	0	14	0	12.5	6.25		1127	1	FALSE	1113	1	FALSE		HC
sbno2	845	13	0	14	0	13.5	6.75		1116	6	FALSE	1139	3	FALSE		HC
sbno2	848	15	0	16	0	15.5	7.75		1108	4	FALSE	1139	2	FALSE		HC
sbno2	859	15	0	19	0	17	8.5		1110	2	FALSE	1155	1	FALSE		HC
sbno2	860	15	0	19	0	17	8.5		1099	3	FALSE	1127	2	FALSE		HC
sbno2	862	15	0	20	0	17.5	8.75		1084	1	FALSE	1126	1	FALSE		HC
sbno2	863	15	0	20	0	17.5	8.75		1089	3	FALSE	1152	3	FALSE		HC
sbno2	871	15	0	20	0	17.5	8.75		1078	3	FALSE	1125	1	FALSE		HC
sbno2	880	16	0	20	0	18	9		1097	1	FALSE	1161	1	FALSE		HC
sbno2	884	17	0	16	0	16.5	8.25		1072	1	FALSE	1071	1	FALSE		HC
sbno2	887	17	0	16	0	16.5	8.25		1086	1	FALSE	1092	1	FALSE		HC
sbno2	889	18	0	16	0	17	8.5		1077	1	FALSE	1092	3	FALSE		HC
sbno2	894	18	0	17	0	17.5	8.75		1029	3	FALSE	1045	3	FALSE		HC
sbno2	895	18	0	17	0	17.5	8.75		1031	1	FALSE	1047	1	FALSE		HC
sbno2	901	16	0	17	0	16.5	8.25		1044	1	FALSE	1004	1	FALSE		HC
sbno2	905	16	0	18	0	17	8.5		1053	1	FALSE	987	1	FALSE		HC
sbno2	910	17	0	17	0	17	8.5		1040	3	FALSE	981	1	FALSE		HC
sbno2	916	17	0	18	0	17.5	8.75		1054	3	FALSE	977	1	FALSE		HC
sbno2	923	14	0	15	0	14.5	7.25		1029	2	FALSE	1028	1	FALSE		HC
sbno2	929	14	0	15	0	14.5	7.25		1039	4	FALSE	1020	2	FALSE		HC
sbno2	937	14	0	13	0	13.5	6.75		1052	1	FALSE	1059	1	FALSE		HC
sbno2	938	13	0	13	0	13	6.5		1031	4	FALSE	1029	1	FALSE		HC
sbno2	939	13	0	13	0	13	6.5		1038	1	FALSE	1038	1	FALSE		HC
sbno2	940	13	0	12	0	12.5	6.25		1028	2	FALSE	1024	1	FALSE		HC
sbno2	949	8	0	10	0	9	4.5		1074	1	FALSE	1071	1	FALSE		HC
sbno2	952	8	0	9	0	8.5	4.25		1082	2	FALSE	1082	1	FALSE		HC
sbno2	953	8	0	9	0	8.5	4.25		1085	2	FALSE	1081	2	FALSE		HC
sbno2	956	8	0	7	0	7.5	3.75		1095	2	FALSE	1055	1	FALSE		HC
sbno2	959	8	0	7	0	7.5	3.75		1081	3	FALSE	1061	1	FALSE		HC
sbno2	963	8	0	6	0	7	3.5		1091	2	FALSE	1025	5	TRUE		HC
sbno2	975	5	0	2	0	3.5	1.75		1072	1	FALSE	1048	1	FALSE		HC
sbno2	976	5	0	3	0	4	2		1077	1	FALSE	1039	2	TRUE		HC
sbno2	982	7	0	5	0	6	3		1082	1	FALSE	1082	4	TRUE		HC
sbno2	988	7	0	5	0	6	3		1100	1	FALSE	1116	1	FALSE		HC
sbno2	990	8	0	5	0	6.5	3.25		1109	1	FALSE	1131	1	FALSE		HC
sbno2	997	11	0	5	0	8	4		1142	1	FALSE	1191	1	FALSE		HC
sbno2	998	11	0	5	0	8	4		1122	1	FALSE	1179	1	FALSE		HC
sbno2	1001	11	0	5	0	8	4		1119	3	FALSE	1183	1	FALSE		HC
sbno2	1004	11	0	6	0	8.5	4.25		1101	4	FALSE	1176	1	FALSE		HC
sbno2	1007	11	0	6	0	8.5	4.25		1102	2	FALSE	1165	1	FALSE		HC
sbno2	1011	11	0	6	0	8.5	4.25		1103	3	FALSE	1151	4	FALSE		HC
sbno2	1013	11	0	7	0	9	4.5		1107	4	FALSE	1169	3	FALSE		HC
sbno2	1018	13	0	6	0	9.5	4.75		1125	1	FALSE	1200	1	FALSE		HC
sbno2	1019	13	0	6	0	9.5	4.75		1120	2	FALSE	1155	1	FALSE		HC
sbno2	1021	13	0	6	0	9.5	4.75		1132	1	FALSE	1176	3	FALSE		HC
sbno2	1022	12	0	7	0	9.5	4.75		1126	4	FALSE	1168	1	FALSE		HC
sbno2	1028	12	0	7	0	9.5	4.75		1098	2	FALSE	1161	5	TRUE		HC
sbno2	1032	13	0	7	0	10	5		1144	1	FALSE	1220	1	FALSE		HC
sbno2	1034	12	0	7	0	9.5	4.75		1138	1	FALSE	1213	2	FALSE		HC
sbno2	1035	12	0	7	0	9.5	4.75		1143	1	FALSE	1210	1	FALSE		HC
sbno2	1039	12	0	7	0	9.5	4.75		1159	2	FALSE	1198	2	FALSE		HC
sbno2	1045	12	0	7	0	9.5	4.75		1158	2	FALSE	1208	1	FALSE		HC
sbno2	1051	11	0	7	0	9	4.5		1130	1	FALSE	1183	2	FALSE		HC
sbno2	1058	11	0	7	0	9	4.5		1121	1	FALSE	1178	3	FALSE		HC
sbno2	1062	18	0	13	0	15.5	7.75		1149	1	FALSE	1236	1	FALSE		HC
sbno2	1075	11	0	8	0	9.5	4.75		1154	2	FALSE	1246	1	FALSE		HC
sbno2	1079	12	0	8	0	10	5		1158	2	FALSE	1232	1	FALSE		HC
sbno2	1080	14	0	8	0	11	5.5		1143	2	FALSE	1206	1	FALSE		HC
sbno2	1081	15	0	9	0	12	6		1143	1	FALSE	1210	1	FALSE		HC
sbno2	1083	15	0	9	0	12	6		1139	2	FALSE	1232	1	FALSE		HC
sbno2	1085	17	0	9	0	13	6.5		1135	1	FALSE	1220	1	FALSE		HC
sbno2	1087	18	0	9	0	13.5	6.75		1129	4	FALSE	1222	3	FALSE		HC
sbno2	1091	18	0	9	0	13.5	6.75		1120	2	FALSE	1183	4	FALSE		HC
sbno2	1098	20	0	13	0	16.5	8.25		1131	3	FALSE	1182	1	FALSE		HC
sbno2	1114	23	0	15	0	19	9.5		1137	4	FALSE	1228	2	FALSE		HC
sbno2	1120	22	0	17	0	19.5	9.75		1128	1	FALSE	1245	1	FALSE		HC
sbno2	1123	26	0	18	0	22	11		1135	3	FALSE	1259	2	FALSE		HC
sbno2	1127	25	0	19	0	22	11		1155	5	FALSE	1274	1	FALSE		HC
sbno2	1128	25	0	19	0	22	11		1148	5	FALSE	1256	2	FALSE		HC
sbno2	1130	23	0	18	0	20.5	10.25		1138	1	FALSE	1244	1	FALSE		HC
sbno2	1131	23	0	19	0	21	10.5		1135	2	FALSE	1240	2	FALSE		HC
sbno2	1132	23	0	18	0	20.5	10.25		1108	2	FALSE	1199	2	FALSE		HC
sbno2	1144	25	0	18	0	21.5	10.75		1058	2	FALSE	1157	1	FALSE		HC
sbno2	1148	25	0	18	0	21.5	10.75		1062	1	FALSE	1136	1	FALSE		HC
sbno2	1151	25	0	19	0	22	11		1060	3	FALSE	1125	1	FALSE		HC
sbno2	1154	24	0	18	0	21	10.5		1062	1	FALSE	1150	2	FALSE		HC
sbno2	1160	24	0	17	0	20.5	10.25		1077	2	FALSE	1147	1	FALSE		HC
sbno2	1163	23	0	17	0	20	10		1062	5	FALSE	1131	8	FALSE		HC
sbno2	1164	24	0	17	0	20.5	10.25		1086	1	FALSE	1189	1	FALSE		HC
sbno2	1166	24	0	17	0	20.5	10.25		1096	2	FALSE	1197	1	FALSE		HC
sbno2	1168	24	0	16	0	20	10		1101	1	FALSE	1202	1	FALSE		HC
sbno2	1178	24	0	15	0	19.5	9.75		1067	3	FALSE	1181	1	FALSE		HC
sbno2	1182	20	0	14	0	17	8.5		1074	1	FALSE	1230	2	FALSE		HC
sbno2	1183	20	0	14	0	17	8.5		1065	2	FALSE	1208	2	FALSE		HC
sbno2	1193	15	0	12	0	13.5	6.75		1046	2	FALSE	1190	2	FALSE		HC
sbno2	1198	14	0	9	0	11.5	5.75		1023	2	FALSE	1209	1	FALSE		HC
sbno2	1199	13	0	9	0	11	5.5		1018	1	FALSE	1218	2	FALSE		HC
sbno2	1200	13	0	9	0	11	5.5		1026	1	FALSE	1237	1	FALSE		HC
sbno2	1202	13	0	9	0	11	5.5		1041	1	FALSE	1259	3	FALSE		HC
sbno2	1203	13	0	9	0	11	5.5		1029	2	FALSE	1220	1	FALSE		HC
sbno2	1208	13	0	9	0	11	5.5		1016	1	FALSE	1230	1	FALSE		HC
sbno2	1213	14	0	10	0	12	6		1023	1	FALSE	1255	1	FALSE		HC
sbno2	1214	14	0	10	0	12	6		1019	1	FALSE	1251	1	FALSE		HC
sbno2	1215	14	0	10	0	12	6		1037	1	FALSE	1298	3	FALSE		HC
sbno2	1216	14	0	10	0	12	6		1040	1	FALSE	1306	1	FALSE		HC
sbno2	1218	15	0	11	0	13	6.5		1053	1	FALSE	1294	1	FALSE		HC
sbno2	1221	15	0	12	0	13.5	6.75		1064	1	FALSE	1277	1	FALSE		HC
sbno2	1230	16	0	14	0	15	7.5		1066	1	FALSE	1256	1	FALSE		HC
sbno2	1235	16	0	15	0	15.5	7.75		1089	2	FALSE	1260	1	FALSE		HC
sbno2	1238	16	0	15	0	15.5	7.75		1096	1	FALSE	1269	1	FALSE		HC
sbno2	1243	17	0	15	0	16	8		1083	3	FALSE	1264	3	FALSE		HC
sbno2	1246	18	0	15	0	16.5	8.25		1084	4	FALSE	1274	1	FALSE		HC
sbno2	1263	17	0	15	0	16	8		1100	1	FALSE	1324	1	FALSE		HC
sbno2	1265	15	0	15	0	15	7.5		1076	4	FALSE	1286	1	FALSE		HC
sbno2	1266	15	0	15	0	15	7.5		1075	1	FALSE	1274	3	FALSE		HC
sbno2	1278	19	0	16	0	17.5	8.75		1101	4	FALSE	1334	5	FALSE		HC
sbno2	1281	19	0	15	0	17	8.5		1123	2	FALSE	1293	1	FALSE		HC
sbno2	1283	20	0	15	0	17.5	8.75		1138	2	FALSE	1292	1	FALSE		HC
sbno2	1284	19	0	15	0	17	8.5		1135	1	FALSE	1296	1	FALSE		HC
sbno2	1291	17	0	13	0	15	7.5		1149	1	FALSE	1308	1	FALSE		HC
sbno2	1302	14	0	12	0	13	6.5		1142	2	FALSE	1242	3	FALSE		HC
sbno2	1304	14	0	12	0	13	6.5		1147	1	FALSE	1261	1	FALSE		HC
sbno2	1313	13	0	10	0	11.5	5.75		1145	1	FALSE	1221	1	FALSE		HC
sbno2	1314	13	0	10	0	11.5	5.75		1147	1	FALSE	1225	1	FALSE		HC
sbno2	1318	13	0	9	0	11	5.5		1137	2	FALSE	1195	1	FALSE		HC
sbno2	1319	13	0	9	0	11	5.5		1140	1	FALSE	1199	1	FALSE		HC
sbno2	1325	19	0	15	0	17	8.5		1166	3	FALSE	1222	1	FALSE		HC
sbno2	1326	19	0	15	0	17	8.5		1160	2	FALSE	1210	2	FALSE		HC
sbno2	1327	8	0	7	0	7.5	3.75		1153	1	FALSE	1208	1	FALSE		HC
sbno2	1328	8	0	7	0	7.5	3.75		1140	1	FALSE	1206	2	FALSE		HC
sbno2	1331	8	0	8	0	8	4		1135	3	FALSE	1205	1	FALSE		HC
sbno2	1336	8	0	10	0	9	4.5		1138	1	FALSE	1213	2	FALSE		HC
sbno2	1344	8	0	14	0	11	5.5		1181	1	FALSE	1224	1	FALSE		HC
sbno2	1347	8	0	15	0	11.5	5.75		1182	1	FALSE	1235	2	FALSE		HC
sbno2	1356	9	0	15	0	12	6		1175	1	FALSE	1269	1	FALSE		HC
sbno2	1358	9	0	15	0	12	6		1153	1	FALSE	1219	1	FALSE		HC
sbno2	1363	9	0	15	0	12	6		1150	2	FALSE	1230	3	FALSE		HC
sbno2	1364	9	0	14	0	11.5	5.75		1152	3	FALSE	1235	1	FALSE		HC
sbno2	1367	10	0	14	0	12	6		1153	1	FALSE	1231	2	FALSE		HC
sbno2	1374	12	0	14	0	13	6.5		1159	1	FALSE	1232	1	FALSE		HC
sbno2	1376	12	0	14	0	13	6.5		1153	2	FALSE	1228	1	FALSE		HC
sbno2	1381	12	0	15	0	13.5	6.75		1122	1	FALSE	1159	1	FALSE		HC
sbno2	1384	12	0	16	0	14	7		1114	1	FALSE	1135	1	FALSE		HC
sbno2	1388	12	0	16	0	14	7		1122	1	FALSE	1174	3	FALSE		HC
sbno2	1391	13	0	16	0	14.5	7.25		1111	3	FALSE	1150	4	FALSE		HC
sbno2	1394	13	0	15	0	14	7		1121	1	FALSE	1150	1	FALSE		HC
sbno2	1403	12	0	15	0	13.5	6.75		1113	6	FALSE	1135	4	FALSE		HC
sbno2	1406	12	0	14	0	13	6.5		1110	6	FALSE	1113	1	FALSE		HC
sbno2	1409	11	0	14	0	12.5	6.25		1110	2	FALSE	1121	1	FALSE		HC
sbno2	1410	11	0	14	0	12.5	6.25		1126	1	FALSE	1121	2	FALSE		HC
sbno2	1412	11	0	14	0	12.5	6.25		1133	2	FALSE	1129	1	FALSE		HC
sbno2	1417	10	0	12	0	11	5.5		1139	1	FALSE	1133	1	FALSE		HC
sbno2	1418	9	0	11	0	10	5		1136	1	FALSE	1120	1	FALSE		HC
sbno2	1424	7	0	11	0	9	4.5		1096	3	FALSE	1105	4	FALSE		HC
sbno2	1425	7	0	11	0	9	4.5		1111	2	FALSE	1115	1	FALSE		HC
sbno2	1426	7	0	11	0	9	4.5		1114	2	FALSE	1108	1	FALSE		HC
sbno2	1429	14	0	20	0	17	8.5		1125	2	FALSE	1111	1	FALSE		HC
sbno2	1430	14	0	20	0	17	8.5		1125	1	FALSE	1122	1	FALSE		HC
sbno2	1434	8	0	10	0	9	4.5		1105	1	FALSE	1135	2	FALSE		HC
sbno2	1439	8	0	9	0	8.5	4.25		1114	1	FALSE	1151	1	FALSE		HC
sbno2	1440	9	0	9	0	9	4.5		1108	1	FALSE	1150	1	FALSE		HC
sbno2	1445	9	0	10	0	9.5	4.75		1095	2	FALSE	1165	5	TRUE		HC
sbno2	1450	9	0	11	0	10	5		1098	2	FALSE	1173	1	FALSE		HC
sbno2	1452	9	0	12	0	10.5	5.25		1085	1	FALSE	1129	2	FALSE		HC
sbno2	1454	9	0	12	0	10.5	5.25		1084	1	FALSE	1121	1	FALSE		HC
sbno2	1461	10	0	13	0	11.5	5.75		1123	1	FALSE	1129	2	FALSE		HC
sbno2	1462	10	0	13	0	11.5	5.75		1126	3	FALSE	1127	2	FALSE		HC
sbno2	1468	10	0	13	0	11.5	5.75		1116	1	FALSE	1104	1	FALSE		HC
sbno2	1476	11	0	13	0	12	6		1102	4	FALSE	1068	1	FALSE		HC
sbno2	1478	13	0	13	0	13	6.5		1102	2	FALSE	1066	1	FALSE		HC
sbno2	1483	13	0	14	0	13.5	6.75		1107	1	FALSE	1061	1	FALSE		HC
sbno2	1489	12	0	14	0	13	6.5		1085	1	FALSE	1030	1	FALSE		HC
sbno2	1491	12	0	13	0	12.5	6.25		1064	6	FALSE	1017	9	TRUE		HC
sbno2	1492	12	0	12	0	12	6		1076	2	FALSE	1051	3	FALSE		HC
sbno2	1494	10	0	10	0	10	5		1072	1	FALSE	1051	1	FALSE		HC
sbno2	1495	11	0	10	0	10.5	5.25		1069	1	FALSE	1048	1	FALSE		HC
sbno2	1496	11	0	10	0	10.5	5.25		1070	3	FALSE	1048	2	FALSE		HC
sbno2	1499	11	0	8	0	9.5	4.75		1071	1	FALSE	1042	1	FALSE		HC
sbno2	1501	12	0	8	0	10	5		1081	2	FALSE	1052	4	FALSE		HC
sbno2	1504	12	0	8	0	10	5		1087	1	FALSE	1063	1	FALSE		HC
sbno2	1506	12	0	9	0	10.5	5.25		1086	1	FALSE	1061	2	FALSE		HC
sbno2	1507	12	0	9	0	10.5	5.25		1080	1	FALSE	1065	1	FALSE		HC
sbno2	1509	12	0	9	0	10.5	5.25		1077	1	FALSE	1057	1	FALSE		HC
sbno2	1511	11	0	8	0	9.5	4.75		1074	1	FALSE	1073	2	FALSE		HC
sbno2	1512	12	0	9	0	10.5	5.25		1074	1	FALSE	1068	3	FALSE		HC
sbno2	1513	11	0	9	0	10	5		1072	2	FALSE	1063	1	FALSE		HC
sbno2	1514	12	0	9	0	10.5	5.25		1047	5	FALSE	1048	1	FALSE		HC
sbno2	1515	11	0	9	0	10	5		1059	1	FALSE	1054	3	FALSE		HC
sbno2	1516	11	0	9	0	10	5		1053	2	FALSE	1038	2	FALSE		HC
sbno2	1517	11	0	9	0	10	5		1059	2	FALSE	1068	2	FALSE		HC
sbno2	1518	11	0	9	0	10	5		1059	3	FALSE	1070	4	FALSE		HC
sbno2	1527	11	0	13	0	12	6		1045	3	FALSE	1059	4	FALSE		HC
sbno2	1528	11	0	14	0	12.5	6.25		1053	5	FALSE	1068	5	FALSE		HC
sbno2	1531	14	0	14	0	14	7		1064	1	FALSE	1072	1	FALSE		HC
sbno2	1533	15	0	14	0	14.5	7.25		1058	3	FALSE	1045	1	FALSE		HC
sbno2	1534	16	0	14	0	15	7.5		1063	1	FALSE	1034	1	FALSE		HC
sbno2	1535	16	0	14	0	15	7.5		1034	6	FALSE	1012	15	TRUE		HC
sbno2	1541	16	0	13	0	14.5	7.25		1072	1	FALSE	1054	2	FALSE		HC
sbno2	1546	17	0	13	0	15	7.5		1067	6	FALSE	1035	1	FALSE		HC
sbno2	1548	17	0	13	0	15	7.5		1071	2	FALSE	1036	2	FALSE		HC
sbno2	1552	17	0	11	0	14	7		1069	6	FALSE	1040	2	FALSE		HC
sbno2	1563	16	0	10	0	13	6.5		1072	1	FALSE	1056	2	FALSE		HC
sbno2	1567	16	0	10	0	13	6.5		1081	1	FALSE	1064	2	FALSE		HC
sbno2	1568	16	0	10	0	13	6.5		1074	3	FALSE	1067	1	FALSE		HC
sbno2	1573	16	0	10	0	13	6.5		1060	1	FALSE	1071	1	FALSE		HC
sbno2	1577	13	0	10	0	11.5	5.75		1012	1	FALSE	1022	3	FALSE		HC
sbno2	1580	13	0	9	0	11	5.5		974	3	FALSE	1005	1	FALSE		HC
sbno2	1581	13	0	9	0	11	5.5		966	1	FALSE	999	1	FALSE		HC
sbno2	1585	9	0	7	0	8	4		928	3	FALSE	963	5	TRUE		HC
sbno2	1587	9	0	8	0	8.5	4.25		915	1	FALSE	937	1	FALSE		HC
sbno2	1588	9	0	8	0	8.5	4.25		898	1	FALSE	928	1	FALSE		HC
sbno2	1589	9	0	9	0	9	4.5		892	1	FALSE	925	1	FALSE		HC
sbno2	1598	10	0	9	0	9.5	4.75		804	1	FALSE	837	1	FALSE		HC
sbno2	1600	11	0	10	0	10.5	5.25		782	2	FALSE	801	1	FALSE		HC
sbno2	1604	11	0	11	0	11	5.5		736	1	FALSE	743	3	FALSE		HC
sbno2	1703	19	0	22	0	20.5	10.25		20	1	FALSE	15	1	FALSE		LC
sbno2	1524	12	0	13	0	12.5	6.25		1040	5	FALSE	1067	0	FALSE		LC
sbno2	326	14	0	10	0	12	6		663	4	FALSE	802	0	FALSE		LC
sbno2	447	8	0	12	0	10	5		955	4	FALSE	1145	0	FALSE		LC
sbno2	763	5	0	13	0	9	4.5		1033	4	FALSE	974	0	FALSE		LC
sbno2	914	16	0	18	0	17	8.5		1046	4	FALSE	983	0	FALSE		LC
sbno2	972	13	0	8	0	10.5	5.25		1083	4	FALSE	1039	0	FALSE		LC
sbno2	1161	24	0	17	0	20.5	10.25		1073	4	FALSE	1127	0	FALSE		LC
sbno2	1220	15	0	12	0	13.5	6.75		1057	4	FALSE	1267	0	FALSE		LC
sbno2	1242	17	0	15	0	16	8		1072	4	FALSE	1263	0	FALSE		LC
sbno2	1342	8	0	13	0	10.5	5.25		1173	4	FALSE	1219	0	FALSE		LC
sbno2	1343	8	0	13	0	10.5	5.25		1176	4	FALSE	1225	0	FALSE		LC
sbno2	1369	11	0	14	0	12.5	6.25		1142	4	FALSE	1199	0	FALSE		LC
sbno2	1390	13	0	16	0	14.5	7.25		1111	4	FALSE	1156	0	FALSE		LC
sbno2	1459	10	0	13	0	11.5	5.75		1112	4	FALSE	1143	0	FALSE		LC
sbno2	1543	16	0	13	0	14.5	7.25		1072	4	FALSE	1059	0	FALSE		LC
sbno2	380	18	0	11	0	14.5	7.25		1091	3	FALSE	1250	0	FALSE		LC
sbno2	386	18	0	12	0	15	7.5		1090	3	FALSE	1249	0	FALSE		LC
sbno2	484	6	0	13	0	9.5	4.75		856	3	FALSE	1021	0	FALSE		LC
sbno2	526	8	0	13	0	10.5	5.25		914	3	FALSE	1184	0	FALSE		LC
sbno2	625	12	0	14	0	13	6.5		1086	3	FALSE	1043	0	FALSE		LC
sbno2	685	5	0	9	0	7	3.5		1022	3	FALSE	1087	0	FALSE		LC
sbno2	799	3	0	16	0	9.5	4.75		1086	3	FALSE	1048	0	FALSE		LC
sbno2	817	2	0	12	0	7	3.5		1090	3	FALSE	1093	0	FALSE		LC
sbno2	890	18	0	17	0	17.5	8.75		1065	3	FALSE	1086	0	FALSE		LC
sbno2	899	17	0	17	0	17	8.5		1039	3	FALSE	1010	0	FALSE		LC
sbno2	920	15	0	16	0	15.5	7.75		1043	3	FALSE	1017	0	FALSE		LC
sbno2	1078	11	0	8	0	9.5	4.75		1155	3	FALSE	1250	0	FALSE		LC
sbno2	1196	14	0	10	0	12	6		1029	3	FALSE	1181	0	FALSE		LC
sbno2	1307	14	0	12	0	13	6.5		1139	3	FALSE	1261	0	FALSE		LC
sbno2	1317	13	0	9	0	11	5.5		1128	3	FALSE	1186	0	FALSE		LC
sbno2	1321	13	0	8	0	10.5	5.25		1141	3	FALSE	1202	0	FALSE		LC
sbno2	1393	13	0	16	0	14.5	7.25		1122	3	FALSE	1157	0	FALSE		LC
sbno2	1457	10	0	12	0	11	5.5		1099	3	FALSE	1140	0	FALSE		LC
sbno2	1503	12	0	8	0	10	5		1084	3	FALSE	1057	0	FALSE		LC
sbno2	1530	12	0	14	0	13	6.5		1057	3	FALSE	1073	0	FALSE		LC
sbno2	328	14	0	10	0	12	6		682	2	FALSE	816	0	FALSE		LC
sbno2	340	15	0	10	0	12.5	6.25		821	2	FALSE	930	0	FALSE		LC
sbno2	347	14	0	10	0	12	6		901	2	FALSE	1029	0	FALSE		LC
sbno2	349	15	0	10	0	12.5	6.25		914	2	FALSE	1045	0	FALSE		LC
sbno2	358	16	0	10	0	13	6.5		1035	2	FALSE	1163	0	FALSE		LC
sbno2	364	18	0	11	0	14.5	7.25		1067	2	FALSE	1213	0	FALSE		LC
sbno2	373	17	0	12	0	14.5	7.25		1095	2	FALSE	1243	0	FALSE		LC
sbno2	383	18	0	12	0	15	7.5		1089	2	FALSE	1243	0	FALSE		LC
sbno2	390	18	0	14	0	16	8		1106	2	FALSE	1253	0	FALSE		LC
sbno2	391	18	0	14	0	16	8		1105	2	FALSE	1253	0	FALSE		LC
sbno2	406	16	0	14	0	15	7.5		1056	2	FALSE	1196	0	FALSE		LC
sbno2	407	16	0	14	0	15	7.5		1062	2	FALSE	1202	0	FALSE		LC
sbno2	457	6	0	10	0	8	4		916	2	FALSE	1123	0	FALSE		LC
sbno2	468	4	0	8	0	6	3		871	2	FALSE	1052	0	FALSE		LC
sbno2	494	7	0	13	0	10	5		864	2	FALSE	1038	0	FALSE		LC
sbno2	507	8	0	14	0	11	5.5		887	2	FALSE	1131	0	FALSE		LC
sbno2	515	6	0	13	0	9.5	4.75		900	2	FALSE	1155	0	FALSE		LC
sbno2	552	8	0	10	0	9	4.5		976	2	FALSE	1183	0	FALSE		LC
sbno2	556	8	0	8	0	8	4		974	2	FALSE	1186	0	FALSE		LC
sbno2	623	12	0	14	0	13	6.5		1084	2	FALSE	1052	0	FALSE		LC
sbno2	682	5	0	9	0	7	3.5		1047	2	FALSE	1110	0	FALSE		LC
sbno2	686	5	0	9	0	7	3.5		1012	2	FALSE	1089	0	FALSE		LC
sbno2	687	5	0	9	0	7	3.5		1006	2	FALSE	1065	0	FALSE		LC
sbno2	707	9	0	12	0	10.5	5.25		1034	2	FALSE	1073	0	FALSE		LC
sbno2	720	9	0	15	0	12	6		983	2	FALSE	979	0	FALSE		LC
sbno2	724	8	0	16	0	12	6		971	2	FALSE	959	0	FALSE		LC
sbno2	742	6	0	14	0	10	5		1008	2	FALSE	990	0	FALSE		LC
sbno2	791	6	0	17	0	11.5	5.75		1103	2	FALSE	1046	0	FALSE		LC
sbno2	813	2	0	13	0	7.5	3.75		1092	2	FALSE	1090	0	FALSE		LC
sbno2	836	10	0	22	0	16	8		1112	2	FALSE	1101	0	FALSE		LC
sbno2	854	15	0	18	0	16.5	8.25		1104	2	FALSE	1139	0	FALSE		LC
sbno2	873	16	0	20	0	18	9		1086	2	FALSE	1129	0	FALSE		LC
sbno2	896	18	0	17	0	17.5	8.75		1027	2	FALSE	1047	0	FALSE		LC
sbno2	919	15	0	16	0	15.5	7.75		1052	2	FALSE	1022	0	FALSE		LC
sbno2	928	14	0	15	0	14.5	7.25		1041	2	FALSE	1027	0	FALSE		LC
sbno2	965	8	0	6	0	7	3.5		1096	2	FALSE	1032	0	FALSE		LC
sbno2	1009	11	0	6	0	8.5	4.25		1112	2	FALSE	1166	0	FALSE		LC
sbno2	1023	12	0	7	0	9.5	4.75		1130	2	FALSE	1174	0	FALSE		LC
sbno2	1043	12	0	7	0	9.5	4.75		1171	2	FALSE	1231	0	FALSE		LC
sbno2	1057	11	0	7	0	9	4.5		1120	2	FALSE	1186	0	FALSE		LC
sbno2	1088	18	0	9	0	13.5	6.75		1117	2	FALSE	1205	0	FALSE		LC
sbno2	1089	18	0	9	0	13.5	6.75		1115	2	FALSE	1185	0	FALSE		LC
sbno2	1103	21	0	14	0	17.5	8.75		1144	2	FALSE	1212	0	FALSE		LC
sbno2	1121	22	0	17	0	19.5	9.75		1121	2	FALSE	1224	0	FALSE		LC
sbno2	1125	26	0	19	0	22.5	11.25		1149	2	FALSE	1251	0	FALSE		LC
sbno2	1135	25	0	18	0	21.5	10.75		1104	2	FALSE	1224	0	FALSE		LC
sbno2	1137	25	0	18	0	21.5	10.75		1098	2	FALSE	1212	0	FALSE		LC
sbno2	1140	25	0	19	0	22	11		1086	2	FALSE	1185	0	FALSE		LC
sbno2	1162	24	0	17	0	20.5	10.25		1084	2	FALSE	1141	0	FALSE		LC
sbno2	1170	24	0	16	0	20	10		1091	2	FALSE	1183	0	FALSE		LC
sbno2	1174	24	0	15	0	19.5	9.75		1075	2	FALSE	1188	0	FALSE		LC
sbno2	1185	18	0	14	0	16	8		1066	2	FALSE	1192	0	FALSE		LC
sbno2	1192	16	0	12	0	14	7		1053	2	FALSE	1209	0	FALSE		LC
sbno2	1205	13	0	9	0	11	5.5		1025	2	FALSE	1214	0	FALSE		LC
sbno2	1211	14	0	9	0	11.5	5.75		1018	2	FALSE	1234	0	FALSE		LC
sbno2	1232	16	0	15	0	15.5	7.75		1072	2	FALSE	1264	0	FALSE		LC
sbno2	1250	19	0	15	0	17	8.5		1106	2	FALSE	1296	0	FALSE		LC
sbno2	1256	19	0	15	0	17	8.5		1099	2	FALSE	1307	0	FALSE		LC
sbno2	1273	17	0	16	0	16.5	8.25		1082	2	FALSE	1297	0	FALSE		LC
sbno2	1277	19	0	16	0	17.5	8.75		1115	2	FALSE	1341	0	FALSE		LC
sbno2	1290	18	0	14	0	16	8		1150	2	FALSE	1306	0	FALSE		LC
sbno2	1292	17	0	13	0	15	7.5		1150	2	FALSE	1307	0	FALSE		LC
sbno2	1295	17	0	13	0	15	7.5		1151	2	FALSE	1313	0	FALSE		LC
sbno2	1299	16	0	13	0	14.5	7.25		1164	2	FALSE	1293	0	FALSE		LC
sbno2	1324	19	0	15	0	17	8.5		1175	2	FALSE	1220	0	FALSE		LC
sbno2	1339	8	0	12	0	10	5		1151	2	FALSE	1226	0	FALSE		LC
sbno2	1375	12	0	14	0	13	6.5		1156	2	FALSE	1228	0	FALSE		LC
sbno2	1378	12	0	15	0	13.5	6.75		1135	2	FALSE	1158	0	FALSE		LC
sbno2	1423	7	0	11	0	9	4.5		1121	2	FALSE	1153	0	FALSE		LC
sbno2	1431	14	0	19	0	16.5	8.25		1115	2	FALSE	1124	0	FALSE		LC
sbno2	1433	8	0	10	0	9	4.5		1112	2	FALSE	1135	0	FALSE		LC
sbno2	1449	9	0	10	0	9.5	4.75		1082	2	FALSE	1154	0	FALSE		LC
sbno2	1463	10	0	13	0	11.5	5.75		1128	2	FALSE	1131	0	FALSE		LC
sbno2	1482	13	0	14	0	13.5	6.75		1107	2	FALSE	1057	0	FALSE		LC
sbno2	1484	13	0	14	0	13.5	6.75		1097	2	FALSE	1065	0	FALSE		LC
sbno2	1486	13	0	14	0	13.5	6.75		1099	2	FALSE	1053	0	FALSE		LC
sbno2	1487	13	0	14	0	13.5	6.75		1095	2	FALSE	1052	0	FALSE		LC
sbno2	1493	12	0	11	0	11.5	5.75		1076	2	FALSE	1052	0	FALSE		LC
sbno2	1497	11	0	10	0	10.5	5.25		1076	2	FALSE	1049	0	FALSE		LC
sbno2	1500	11	0	8	0	9.5	4.75		1085	2	FALSE	1073	0	FALSE		LC
sbno2	1502	12	0	8	0	10	5		1081	2	FALSE	1061	0	FALSE		LC
sbno2	1521	12	0	10	0	11	5.5		1044	2	FALSE	1083	0	FALSE		LC
sbno2	1540	16	0	14	0	15	7.5		1078	2	FALSE	1055	0	FALSE		LC
sbno2	1549	17	0	13	0	15	7.5		1073	2	FALSE	1040	0	FALSE		LC
sbno2	1557	16	0	11	0	13.5	6.75		1087	2	FALSE	1073	0	FALSE		LC
sbno2	1565	16	0	10	0	13	6.5		1085	2	FALSE	1077	0	FALSE		LC
sbno2	1578	13	0	10	0	11.5	5.75		1005	2	FALSE	1022	0	FALSE		LC
sbno2	1579	13	0	9	0	11	5.5		996	2	FALSE	1018	0	FALSE		LC
sbno2	1586	9	0	8	0	8.5	4.25		923	2	FALSE	965	0	FALSE		LC
sbno2	1591	9	0	9	0	9	4.5		881	2	FALSE	911	0	FALSE		LC
sbno2	1672	13	0	20	0	16.5	8.25		15	2	FALSE	20	0	FALSE		LC
sbno2	2910	11	0	13	0	12	6		8	2	FALSE	17	0	FALSE		LC
sbno2	370	17	0	11	0	14	7		1090	1	FALSE	1197	0	FALSE		LC
sbno2	398	18	0	15	0	16.5	8.25		1077	1	FALSE	1249	0	FALSE		LC
sbno2	411	12	0	13	0	12.5	6.25		1060	1	FALSE	1193	0	FALSE		LC
sbno2	419	11	0	13	0	12	6		1041	1	FALSE	1154	0	FALSE		LC
sbno2	443	8	0	12	0	10	5		973	1	FALSE	1151	0	FALSE		LC
sbno2	466	4	0	8	0	6	3		887	1	FALSE	1089	0	FALSE		LC
sbno2	479	6	0	13	0	9.5	4.75		861	1	FALSE	993	0	FALSE		LC
sbno2	490	7	0	13	0	10	5		855	1	FALSE	1032	0	FALSE		LC
sbno2	500	8	0	14	0	11	5.5		884	1	FALSE	1087	0	FALSE		LC
sbno2	544	8	0	12	0	10	5		937	1	FALSE	1156	0	FALSE		LC
sbno2	566	16	0	9	0	12.5	6.25		995	1	FALSE	1167	0	FALSE		LC
sbno2	571	8	0	8	0	8	4		978	1	FALSE	1129	0	FALSE		LC
sbno2	607	15	0	14	0	14.5	7.25		1052	1	FALSE	1077	0	FALSE		LC
sbno2	622	12	0	14	0	13	6.5		1091	1	FALSE	1093	0	FALSE		LC
sbno2	691	5	0	9	0	7	3.5		988	1	FALSE	1049	0	FALSE		LC
sbno2	692	5	0	9	0	7	3.5		997	1	FALSE	1056	0	FALSE		LC
sbno2	757	5	0	12	0	8.5	4.25		1017	1	FALSE	930	0	FALSE		LC
sbno2	759	5	0	13	0	9	4.5		1025	1	FALSE	939	0	FALSE		LC
sbno2	868	15	0	20	0	17.5	8.75		1083	1	FALSE	1123	0	FALSE		LC
sbno2	891	18	0	17	0	17.5	8.75		1066	1	FALSE	1094	0	FALSE		LC
sbno2	922	15	0	16	0	15.5	7.75		1042	1	FALSE	1028	0	FALSE		LC
sbno2	934	14	0	15	0	14.5	7.25		1037	1	FALSE	1023	0	FALSE		LC
sbno2	947	8	0	10	0	9	4.5		1051	1	FALSE	1070	0	FALSE		LC
sbno2	984	7	0	5	0	6	3		1091	1	FALSE	1101	0	FALSE		LC
sbno2	1002	11	0	6	0	8.5	4.25		1120	1	FALSE	1184	0	FALSE		LC
sbno2	1038	12	0	7	0	9.5	4.75		1142	1	FALSE	1190	0	FALSE		LC
sbno2	1040	12	0	7	0	9.5	4.75		1159	1	FALSE	1206	0	FALSE		LC
sbno2	1073	11	0	7	0	9	4.5		1156	1	FALSE	1261	0	FALSE		LC
sbno2	1082	15	0	9	0	12	6		1137	1	FALSE	1212	0	FALSE		LC
sbno2	1090	18	0	9	0	13.5	6.75		1120	1	FALSE	1188	0	FALSE		LC
sbno2	1102	21	0	14	0	17.5	8.75		1131	1	FALSE	1173	0	FALSE		LC
sbno2	1124	26	0	19	0	22.5	11.25		1147	1	FALSE	1260	0	FALSE		LC
sbno2	1172	24	0	16	0	20	10		1088	1	FALSE	1204	0	FALSE		LC
sbno2	1229	16	0	14	0	15	7.5		1060	1	FALSE	1264	0	FALSE		LC
sbno2	1240	17	0	15	0	16	8		1080	1	FALSE	1261	0	FALSE		LC
sbno2	1259	19	0	14	0	16.5	8.25		1109	1	FALSE	1342	0	FALSE		LC
sbno2	1260	19	0	14	0	16.5	8.25		1105	1	FALSE	1336	0	FALSE		LC
sbno2	1298	17	0	13	0	15	7.5		1161	1	FALSE	1297	0	FALSE		LC
sbno2	1346	8	0	14	0	11	5.5		1177	1	FALSE	1233	0	FALSE		LC
sbno2	1348	8	0	15	0	11.5	5.75		1171	1	FALSE	1231	0	FALSE		LC
sbno2	1354	9	0	15	0	12	6		1176	1	FALSE	1285	0	FALSE		LC
sbno2	1442	9	0	10	0	9.5	4.75		1104	1	FALSE	1170	0	FALSE		LC
sbno2	1448	9	0	10	0	9.5	4.75		1083	1	FALSE	1165	0	FALSE		LC
sbno2	1481	13	0	14	0	13.5	6.75		1115	1	FALSE	1053	0	FALSE		LC
sbno2	1510	11	0	8	0	9.5	4.75		1073	1	FALSE	1075	0	FALSE		LC
sbno2	1522	12	0	11	0	11.5	5.75		1049	1	FALSE	1086	0	FALSE		LC
sbno2	1537	16	0	14	0	15	7.5		1065	1	FALSE	1050	0	FALSE		LC
sbno2	1561	16	0	10	0	13	6.5		1069	1	FALSE	1059	0	FALSE		LC
sbno2	2493	18	0	10	0	14	7		9	1	FALSE	16	0	FALSE		LC
sbno2	348	15	0	10	0	12.5	6.25		917	0	FALSE	1044	1	FALSE		LC
sbno2	354	15	0	9	0	12	6		994	0	FALSE	1098	2	FALSE		LC
sbno2	362	17	0	11	0	14	7		1065	0	FALSE	1194	1	FALSE		LC
sbno2	388	18	0	13	0	15.5	7.75		1103	0	FALSE	1256	0	FALSE		LC
sbno2	409	16	0	13	0	14.5	7.25		1060	0	FALSE	1191	1	FALSE		LC
sbno2	422	10	0	13	0	11.5	5.75		1022	0	FALSE	1148	3	FALSE		LC
sbno2	426	10	0	11	0	10.5	5.25		1001	0	FALSE	1162	1	FALSE		LC
sbno2	433	10	0	12	0	11	5.5		987	0	FALSE	1159	2	FALSE		LC
sbno2	434	9	0	12	0	10.5	5.25		979	0	FALSE	1144	1	FALSE		LC
sbno2	439	8	0	12	0	10	5		981	0	FALSE	1143	2	FALSE		LC
sbno2	453	7	0	12	0	9.5	4.75		910	0	FALSE	1113	2	FALSE		LC
sbno2	471	3	0	7	0	5	2.5		868	0	FALSE	1033	1	FALSE		LC
sbno2	475	5	0	13	0	9	4.5		868	0	FALSE	1012	2	FALSE		LC
sbno2	483	6	0	13	0	9.5	4.75		859	0	FALSE	1005	0	FALSE		LC
sbno2	488	7	0	13	0	10	5		856	0	FALSE	1004	0	FALSE		LC
sbno2	506	8	0	14	0	11	5.5		886	0	FALSE	1129	1	FALSE		LC
sbno2	510	8	0	14	0	11	5.5		892	0	FALSE	1126	4	FALSE		LC
sbno2	514	7	0	13	0	10	5		908	0	FALSE	1164	2	FALSE		LC
sbno2	519	5	0	12	0	8.5	4.25		908	0	FALSE	1152	1	FALSE		LC
sbno2	532	8	0	13	0	10.5	5.25		926	0	FALSE	1208	1	FALSE		LC
sbno2	536	8	0	12	0	10	5		942	0	FALSE	1201	2	FALSE		LC
sbno2	542	8	0	12	0	10	5		950	0	FALSE	1184	1	FALSE		LC
sbno2	548	8	0	12	0	10	5		950	0	FALSE	1151	3	FALSE		LC
sbno2	555	8	0	9	0	8.5	4.25		981	0	FALSE	1182	2	FALSE		LC
sbno2	560	8	0	5	0	6.5	3.25		989	0	FALSE	1200	2	FALSE		LC
sbno2	570	8	0	8	0	8	4		978	0	FALSE	1120	5	TRUE		LC
sbno2	577	9	0	11	0	10	5		977	0	FALSE	1104	1	FALSE		LC
sbno2	598	15	0	13	0	14	7		1041	0	FALSE	1082	2	FALSE		LC
sbno2	600	15	0	13	0	14	7		1045	0	FALSE	1088	2	FALSE		LC
sbno2	605	15	0	14	0	14.5	7.25		1043	0	FALSE	1085	1	FALSE		LC
sbno2	613	12	0	14	0	13	6.5		1066	0	FALSE	1100	1	FALSE		LC
sbno2	629	13	0	14	0	13.5	6.75		1075	0	FALSE	1038	2	FALSE		LC
sbno2	636	14	0	12	0	13	6.5		1051	0	FALSE	1044	1	FALSE		LC
sbno2	644	11	0	11	0	11	5.5		1030	0	FALSE	1048	1	FALSE		LC
sbno2	652	11	0	11	0	11	5.5		1044	0	FALSE	1050	1	FALSE		LC
sbno2	662	9	0	11	0	10	5		1028	0	FALSE	1028	1	FALSE		LC
sbno2	673	9	0	6	0	7.5	3.75		1046	0	FALSE	1065	1	FALSE		LC
sbno2	677	5	0	9	0	7	3.5		1053	0	FALSE	1112	3	FALSE		LC
sbno2	683	5	0	9	0	7	3.5		1041	0	FALSE	1096	2	FALSE		LC
sbno2	684	5	0	9	0	7	3.5		1029	0	FALSE	1097	1	FALSE		LC
sbno2	695	6	0	10	0	8	4		1032	0	FALSE	1087	1	FALSE		LC
sbno2	698	8	0	10	0	9	4.5		1043	0	FALSE	1112	1	FALSE		LC
sbno2	719	9	0	15	0	12	6		981	0	FALSE	982	1	FALSE		LC
sbno2	727	8	0	17	0	12.5	6.25		977	0	FALSE	971	1	FALSE		LC
sbno2	733	7	0	16	0	11.5	5.75		1009	0	FALSE	969	2	FALSE		LC
sbno2	739	7	0	16	0	11.5	5.75		1018	0	FALSE	990	3	FALSE		LC
sbno2	750	5	0	14	0	9.5	4.75		1006	0	FALSE	956	2	FALSE		LC
sbno2	755	5	0	12	0	8.5	4.25		1006	0	FALSE	929	1	FALSE		LC
sbno2	758	5	0	13	0	9	4.5		1025	0	FALSE	941	2	FALSE		LC
sbno2	766	5	0	12	0	8.5	4.25		1054	0	FALSE	987	2	FALSE		LC
sbno2	770	5	0	12	0	8.5	4.25		1060	0	FALSE	1004	2	FALSE		LC
sbno2	788	6	0	17	0	11.5	5.75		1099	0	FALSE	1046	2	FALSE		LC
sbno2	805	2	0	14	0	8	4		1103	0	FALSE	1092	2	FALSE		LC
sbno2	808	2	0	14	0	8	4		1094	0	FALSE	1080	2	FALSE		LC
sbno2	809	2	0	13	0	7.5	3.75		1097	0	FALSE	1069	2	FALSE		LC
sbno2	818	2	0	11	0	6.5	3.25		1091	0	FALSE	1104	3	FALSE		LC
sbno2	826	2	0	9	0	5.5	2.75		1122	0	FALSE	1093	1	FALSE		LC
sbno2	828	2	0	9	0	5.5	2.75		1115	0	FALSE	1086	1	FALSE		LC
sbno2	833	2	0	9	0	5.5	2.75		1106	0	FALSE	1097	2	FALSE		LC
sbno2	834	2	0	9	0	5.5	2.75		1108	0	FALSE	1102	2	FALSE		LC
sbno2	837	10	0	22	0	16	8		1109	0	FALSE	1100	2	FALSE		LC
sbno2	846	14	0	15	0	14.5	7.25		1122	0	FALSE	1150	2	FALSE		LC
sbno2	850	15	0	16	0	15.5	7.75		1109	0	FALSE	1136	5	FALSE		LC
sbno2	853	15	0	17	0	16	8		1111	0	FALSE	1150	2	FALSE		LC
sbno2	855	15	0	19	0	17	8.5		1107	0	FALSE	1171	3	FALSE		LC
sbno2	869	15	0	20	0	17.5	8.75		1088	0	FALSE	1129	2	FALSE		LC
sbno2	875	16	0	20	0	18	9		1089	0	FALSE	1126	4	FALSE		LC
sbno2	876	15	0	20	0	17.5	8.75		1088	0	FALSE	1147	1	FALSE		LC
sbno2	893	18	0	17	0	17.5	8.75		1056	0	FALSE	1083	1	FALSE		LC
sbno2	898	17	0	17	0	17	8.5		1030	0	FALSE	1001	2	FALSE		LC
sbno2	902	16	0	17	0	16.5	8.25		1042	0	FALSE	988	1	FALSE		LC
sbno2	912	16	0	17	0	16.5	8.25		1045	0	FALSE	999	1	FALSE		LC
sbno2	941	11	0	12	0	11.5	5.75		1036	0	FALSE	1027	1	FALSE		LC
sbno2	948	8	0	10	0	9	4.5		1069	0	FALSE	1069	1	FALSE		LC
sbno2	964	8	0	6	0	7	3.5		1101	0	FALSE	1030	2	FALSE		LC
sbno2	973	12	0	8	0	10	5		1084	0	FALSE	1038	1	FALSE		LC
sbno2	991	8	0	5	0	6.5	3.25		1120	0	FALSE	1130	4	TRUE		LC
sbno2	1024	12	0	7	0	9.5	4.75		1124	0	FALSE	1162	1	FALSE		LC
sbno2	1036	12	0	7	0	9.5	4.75		1140	0	FALSE	1182	2	FALSE		LC
sbno2	1042	12	0	7	0	9.5	4.75		1162	0	FALSE	1224	2	FALSE		LC
sbno2	1046	12	0	7	0	9.5	4.75		1160	0	FALSE	1205	1	FALSE		LC
sbno2	1052	11	0	7	0	9	4.5		1137	0	FALSE	1181	2	FALSE		LC
sbno2	1063	11	0	6	0	8.5	4.25		1141	0	FALSE	1226	1	FALSE		LC
sbno2	1065	11	0	6	0	8.5	4.25		1146	0	FALSE	1214	2	FALSE		LC
sbno2	1071	11	0	7	0	9	4.5		1148	0	FALSE	1244	1	FALSE		LC
sbno2	1072	11	0	7	0	9	4.5		1148	0	FALSE	1239	2	FALSE		LC
sbno2	1099	21	0	13	0	17	8.5		1142	0	FALSE	1177	2	FALSE		LC
sbno2	1112	23	0	15	0	19	9.5		1147	0	FALSE	1249	2	FALSE		LC
sbno2	1126	25	0	19	0	22	11		1157	0	FALSE	1273	2	FALSE		LC
sbno2	1139	25	0	18	0	21.5	10.75		1082	0	FALSE	1191	1	FALSE		LC
sbno2	1143	25	0	18	0	21.5	10.75		1058	0	FALSE	1157	0	FALSE		LC
sbno2	1145	24	0	18	0	21	10.5		1063	0	FALSE	1146	2	FALSE		LC
sbno2	1147	25	0	18	0	21.5	10.75		1062	0	FALSE	1143	0	FALSE		LC
sbno2	1150	25	0	19	0	22	11		1061	0	FALSE	1134	0	FALSE		LC
sbno2	1152	25	0	18	0	21.5	10.75		1061	0	FALSE	1145	2	FALSE		LC
sbno2	1155	24	0	18	0	21	10.5		1068	0	FALSE	1153	1	FALSE		LC
sbno2	1157	24	0	17	0	20.5	10.25		1065	0	FALSE	1141	2	FALSE		LC
sbno2	1171	24	0	16	0	20	10		1086	0	FALSE	1177	1	FALSE		LC
sbno2	1201	13	0	9	0	11	5.5		1028	0	FALSE	1226	2	FALSE		LC
sbno2	1206	7	0	6	0	6.5	3.25		1024	0	FALSE	1223	1	FALSE		LC
sbno2	1245	17	0	15	0	16	8		1093	0	FALSE	1274	0	FALSE		LC
sbno2	1249	19	0	15	0	17	8.5		1111	0	FALSE	1292	2	FALSE		LC
sbno2	1262	19	0	14	0	16.5	8.25		1104	0	FALSE	1332	1	FALSE		LC
sbno2	1268	15	0	16	0	15.5	7.75		1098	0	FALSE	1331	3	FALSE		LC
sbno2	1269	17	0	16	0	16.5	8.25		1093	0	FALSE	1346	1	FALSE		LC
sbno2	1275	19	0	16	0	17.5	8.75		1097	0	FALSE	1297	1	FALSE		LC
sbno2	1276	19	0	16	0	17.5	8.75		1084	0	FALSE	1270	2	FALSE		LC
sbno2	1287	18	0	14	0	16	8		1145	0	FALSE	1287	2	FALSE		LC
sbno2	1310	13	0	11	0	12	6		1141	0	FALSE	1233	2	FALSE		LC
sbno2	1311	13	0	11	0	12	6		1141	0	FALSE	1226	1	FALSE		LC
sbno2	1323	18	0	15	0	16.5	8.25		1152	0	FALSE	1177	3	FALSE		LC
sbno2	1337	8	0	11	0	9.5	4.75		1149	0	FALSE	1218	1	FALSE		LC
sbno2	1361	9	0	15	0	12	6		1144	0	FALSE	1230	1	FALSE		LC
sbno2	1366	9	0	14	0	11.5	5.75		1166	0	FALSE	1259	3	FALSE		LC
sbno2	1373	12	0	14	0	13	6.5		1151	0	FALSE	1217	2	FALSE		LC
sbno2	1407	12	0	14	0	13	6.5		1123	0	FALSE	1116	2	FALSE		LC
sbno2	1411	11	0	14	0	12.5	6.25		1131	0	FALSE	1124	2	FALSE		LC
sbno2	1414	11	0	14	0	12.5	6.25		1152	0	FALSE	1144	2	FALSE		LC
sbno2	1438	8	0	9	0	8.5	4.25		1114	0	FALSE	1126	3	FALSE		LC
sbno2	1455	10	0	12	0	11	5.5		1094	0	FALSE	1122	2	FALSE		LC
sbno2	1458	10	0	12	0	11	5.5		1104	0	FALSE	1130	5	FALSE		LC
sbno2	1460	10	0	13	0	11.5	5.75		1125	0	FALSE	1142	1	FALSE		LC
sbno2	1479	13	0	14	0	13.5	6.75		1099	0	FALSE	1059	1	FALSE		LC
sbno2	1536	16	0	14	0	15	7.5		1061	0	FALSE	1049	0	FALSE		LC
sbno2	1556	16	0	11	0	13.5	6.75		1097	0	FALSE	1074	1	FALSE		LC
sbno2	1564	16	0	10	0	13	6.5		1088	0	FALSE	1073	0	FALSE		LC
sbno2	1566	16	0	10	0	13	6.5		1086	0	FALSE	1077	2	FALSE		LC
sbno2	1574	16	0	10	0	13	6.5		1054	0	FALSE	1065	0	FALSE		LC
sbno2	1576	15	0	10	0	12.5	6.25		1029	0	FALSE	1032	2	FALSE		LC
sbno2	1582	13	0	9	0	11	5.5		963	0	FALSE	996	1	FALSE		LC
sbno2	1583	13	0	9	0	11	5.5		955	0	FALSE	980	2	FALSE		LC
sbno2	1605	11	0	11	0	11	5.5		731	0	FALSE	732	1	FALSE		LC
sbno2	4695	6	0	12	0	9	4.5		13	0	FALSE	13	0	FALSE		LC
sbno2	4708	7	0	14	0	10.5	5.25		13	1	FALSE	12	0	FALSE		LC

## Sheet: S9 Table
S9 Table.Presence of SNPs in Psalidodon paranae gDNA in individuals from the Cascatinha stream population without (0B) and with (1B) B chromosomes in the high (HC) and low (LC) coverage regions of the simc1 gene, only SNPs found in all 1B individuals were considered.
		78769_0B		78969_0B		Number of SNP occurrences in 0B	Number of SNP occurrences in 1B		78965_B			78757_B
	Position	Ref	Alt	Ref	Alt				Ref	Alt		Ref	Alt
simc1	30	4	0	7	0	5.5	2.75		11	34	TRUE	6	16	TRUE		LC	HC = High coverage region
simc1	100	7	0	6	0	6.5	3.25		8	26	TRUE	10	19	TRUE		LC	LC = Low coverage region
simc1	121	12	0	7	0	9.5	4.75		7	28	TRUE	11	21	TRUE		LC
simc1	150	11	0	10	0	10.5	5.25		6	26	TRUE	16	24	TRUE		LC	SNP between samples in HC region = 33
simc1	155	12	0	9	0	10.5	5.25		7	26	TRUE	16	24	TRUE		LC
simc1	194	11	0	12	0	11.5	5.75		4	32	TRUE	18	27	TRUE		LC
simc1	250	8	0	10	0	9	4.5		13	35	TRUE	10	24	TRUE		LC
simc1	359	6	0	7	0	6.5	3.25		39	14	TRUE	27	16	TRUE		HC
simc1	404	17	0	10	0	13.5	6.75		8	31	TRUE	12	31	TRUE		HC
simc1	520	8	0	4	0	6	3		8	26	TRUE	6	19	TRUE		HC
simc1	577	12	0	8	0	10	5		5	29	TRUE	5	25	TRUE		HC
simc1	598	12	0	10	0	11	5.5		15	21	TRUE	18	17	TRUE		HC
simc1	618	8	0	12	0	10	5		18	23	TRUE	22	17	TRUE		HC
simc1	773	7	0	9	0	8	4		10	28	TRUE	10	27	TRUE		HC
simc1	871	11	0	18	0	14.5	7.25		8	33	TRUE	13	28	TRUE		HC
simc1	907	13	0	14	0	13.5	6.75		9	27	TRUE	11	28	TRUE		HC
simc1	964	17	0	13	0	15	7.5		11	18	TRUE	11	32	TRUE		HC
simc1	986	15	0	17	0	16	8		13	24	TRUE	13	41	TRUE		HC
simc1	1075	13	0	13	0	13	6.5		11	29	TRUE	12	34	TRUE		HC
simc1	1285	13	0	15	0	14	7		5	40	TRUE	16	21	TRUE		HC
simc1	1444	9	0	11	0	10	5		26	26	TRUE	16	22	TRUE		HC
simc1	1514	12	0	10	0	11	5.5		12	37	TRUE	13	21	TRUE		HC
simc1	1594	8	0	6	0	7	3.5		17	14	TRUE	15	22	TRUE		HC
simc1	1595	8	0	7	0	7.5	3.75		18	14	TRUE	15	22	TRUE		HC
simc1	1596	8	0	7	0	7.5	3.75		18	15	TRUE	15	22	TRUE		HC
simc1	1600	8	0	9	0	8.5	4.25		11	21	TRUE	9	27	TRUE		HC
simc1	1669	11	0	9	0	10	5		16	31	TRUE	11	29	TRUE		LC
simc1	1732	12	0	8	0	10	5		29	23	TRUE	14	16	TRUE		LC
simc1	1765	7	0	9	0	8	4		12	35	TRUE	5	23	TRUE		LC
simc1	1845	13	0	4	0	8.5	4.25		55	11	TRUE	43	9	TRUE		LC
simc1	1905	7	0	5	0	6	3		17	11	TRUE	24	6	TRUE		LC
simc1	1954	12	0	13	0	12.5	6.25		6	9	TRUE	7	11	TRUE		LC
simc1	1972	16	0	12	0	14	7		6	9	TRUE	12	11	TRUE		LC
simc1	1802	4	0	4	0	4	2		60	0	FALSE	41	2	TRUE		LC
simc1	1936	14	0	11	0	12.5	6.25		16	6	FALSE	21	9	TRUE		LC
simc1	260	9	0	9	0	9	4.5		44	2	FALSE	35	0	FALSE		LC
simc1	318	10	0	8	0	9	4.5		57	1	FALSE	43	1	FALSE		HC
simc1	487	11	0	6	0	8.5	4.25		31	2	FALSE	36	0	FALSE		HC
simc1	538	7	0	4	0	5.5	2.75		33	1	FALSE	27	0	FALSE		HC
simc1	697	8	0	15	0	11.5	5.75		7	0	FALSE	10	1	FALSE		HC
simc1	700	8	0	16	0	12	6		7	0	FALSE	9	1	FALSE		HC
simc1	701	8	0	17	0	12.5	6.25		7	0	FALSE	9	1	FALSE		HC
simc1	702	8	0	17	0	12.5	6.25		6	0	FALSE	9	1	FALSE		HC
simc1	703	8	0	17	0	12.5	6.25		6	0	FALSE	9	1	FALSE		HC
simc1	704	8	0	17	0	12.5	6.25		6	0	FALSE	9	1	FALSE		HC
simc1	705	8	0	16	0	12	6		6	0	FALSE	9	1	FALSE		HC
simc1	706	8	0	16	0	12	6		6	0	FALSE	9	1	FALSE		HC
simc1	707	8	0	16	0	12	6		6	0	FALSE	9	1	FALSE		HC
simc1	708	8	0	15	0	11.5	5.75		6	0	FALSE	9	1	FALSE		HC
simc1	709	8	0	15	0	11.5	5.75		5	0	FALSE	9	1	FALSE		HC
simc1	710	8	0	15	0	11.5	5.75		6	0	FALSE	9	1	FALSE		HC
simc1	711	8	0	15	0	11.5	5.75		6	0	FALSE	9	1	FALSE		HC
simc1	712	8	0	17	0	12.5	6.25		6	0	FALSE	9	1	FALSE		HC
simc1	713	8	0	17	0	12.5	6.25		13	0	FALSE	17	1	FALSE		HC
simc1	900	13	0	13	0	13	6.5		37	1	FALSE	45	1	FALSE		HC
simc1	944	16	0	11	0	13.5	6.75		32	1	FALSE	40	2	FALSE		HC
simc1	1002	12	0	17	0	14.5	7.25		42	0	FALSE	47	1	FALSE		HC
simc1	1038	7	0	15	0	11	5.5		42	0	FALSE	52	2	FALSE		HC
simc1	1220	11	0	10	0	10.5	5.25		45	1	FALSE	42	1	FALSE		HC
simc1	1330	11	0	17	0	14	7		36	1	FALSE	34	1	FALSE		HC
simc1	1524	12	0	10	0	11	5.5		46	1	FALSE	33	2	FALSE		HC
simc1	1582	7	0	5	0	6	3		34	2	FALSE	35	2	FALSE		HC
simc1	1585	7	0	5	0	6	3		32	2	FALSE	32	2	FALSE		HC
simc1	1602	8	0	9	0	8.5	4.25		33	2	FALSE	41	0	FALSE		HC
simc1	1806	4	0	4	0	4	2		60	1	FALSE	42	1	FALSE		LC
simc1	2359	10	0	8	0	9	4.5		9	0	FALSE	9	0	FALSE		LC
simc1	2724	13	0	12	0	12.5	6.25		12	1	FALSE	7	1	FALSE		LC

## Sheet: S10 Table
S10 Table. Presence of SNPs in Psalidodon bockmanni gDNA in individuals from the Cachoeira do Segredo population without (0B) and with (1B) B chromosome (BbM) in the region of high (HC) and low (LC) coverage of the sbno2 gene, only SNPs found in all 1B individuals were considered.
		85808_Bobo0B		85865_Bobo0B		85873_Bobo0B				85814_Bobo1B			85827_Bobo1B			85829_Bobo1B
	Position	Ref	Alt	Ref	Alt	Ref	Alt	Number of SNP occurrences in 0B	Number of SNP occurrences in 1B	Ref	Alt		Ref	Alt		Ref	Alt
sbno2	1514	24	0	24	0	32	0	26.6667	13.3333	39	1	FALSE	30	1	FALSE	21	1	FALSE		HC	HC = High coverage region
sbno2	4971	33	0	19	0	33	0	28.3333	14.1667	31	1	FALSE	28	1	FALSE	28	1	FALSE		LC	LC = Low coverage region
sbno2	1535	25	0	24	0	32	0	27	13.5	43	1	FALSE	30	3	FALSE	22	0	FALSE		LC
sbno2	4574	36	0	22	0	38	0	32	16	20	1	FALSE	29	2	FALSE	24	0	FALSE		LC	SNP between samples in HC region = 0
sbno2	3826	21	0	27	0	36	0	28	14	28	3	FALSE	33	1	FALSE	29	0	FALSE		LC
sbno2	3516	29	0	18	0	40	0	29	14.5	24	2	FALSE	22	1	FALSE	27	0	FALSE		LC
sbno2	2071	23	0	29	0	25	0	25.6667	12.8333	38	1	FALSE	28	1	FALSE	32	0	FALSE		LC
sbno2	1727	61	0	50	0	56	0	55.6667	27.8333	37	1	FALSE	43	1	FALSE	33	0	FALSE		LC
sbno2	2432	34	0	40	0	24	0	32.6667	16.3333	37	1	FALSE	29	1	FALSE	40	0	FALSE		LC
sbno2	3166	25	0	23	0	24	0	24	12	37	1	FALSE	26	1	FALSE	32	0	FALSE		LC
sbno2	1409	38	0	42	0	32	0	37.3333	18.6667	33	1	FALSE	37	1	FALSE	41	0	FALSE		LC
sbno2	2096	23	0	28	0	25	0	25.3333	12.6667	33	1	FALSE	23	1	FALSE	32	0	FALSE		LC
sbno2	3815	20	0	27	0	37	0	28	14	29	1	FALSE	29	1	FALSE	26	0	FALSE		LC
sbno2	4155	31	0	20	0	42	0	31	15.5	29	1	FALSE	38	1	FALSE	23	0	FALSE		LC
sbno2	723	28	0	29	0	15	0	24	12	25	1	FALSE	32	1	FALSE	32	0	FALSE		LC
sbno2	620	27	0	25	0	23	0	25	12.5	18	1	FALSE	27	1	FALSE	29	0	FALSE		LC
sbno2	3925	20	0	24	0	33	0	25.6667	12.8333	33	4	FALSE	35	0	FALSE	31	0	FALSE		LC
sbno2	3825	21	0	27	0	36	0	28	14	28	3	FALSE	34	0	FALSE	29	0	FALSE		LC
sbno2	4637	34	0	19	0	35	0	29.3333	14.6667	17	3	FALSE	28	0	FALSE	21	0	FALSE		LC
sbno2	894	45	0	61	0	65	0	57	28.5	63	2	FALSE	49	0	FALSE	64	0	FALSE		LC
sbno2	262	20	0	25	0	11	0	18.6667	9.33333	40	2	FALSE	23	0	FALSE	31	0	FALSE		LC
sbno2	1193	42	0	47	0	24	0	37.6667	18.8333	40	2	FALSE	41	0	FALSE	37	0	FALSE		LC
sbno2	3132	15	0	17	0	17	0	16.3333	8.16667	32	2	FALSE	23	0	FALSE	29	0	FALSE		LC
sbno2	1894	15	0	18	0	25	0	19.3333	9.66667	31	2	FALSE	17	0	FALSE	33	0	FALSE		LC
sbno2	3817	20	0	27	0	38	0	28.3333	14.1667	28	2	FALSE	31	0	FALSE	27	0	FALSE		LC
sbno2	2214	26	0	35	0	35	0	32	16	27	2	FALSE	24	0	FALSE	27	0	FALSE		LC
sbno2	4159	31	0	21	0	45	0	32.3333	16.1667	27	2	FALSE	37	0	FALSE	26	0	FALSE		LC
sbno2	4653	27	0	19	0	28	0	24.6667	12.3333	12	2	FALSE	26	0	FALSE	17	0	FALSE		LC
sbno2	1804	49	0	36	0	45	0	43.3333	21.6667	60	1	FALSE	30	0	FALSE	48	1	FALSE		LC
sbno2	902	41	0	54	0	58	0	51	25.5	57	1	FALSE	48	0	FALSE	62	1	FALSE		LC
sbno2	1384	47	0	51	0	43	0	47	23.5	38	1	FALSE	45	0	FALSE	47	1	FALSE		LC
sbno2	133	9	0	18	0	12	0	13	6.5	33	1	FALSE	22	0	FALSE	17	1	FALSE		LC
sbno2	1288	27	0	38	0	27	0	30.6667	15.3333	30	1	FALSE	37	0	FALSE	34	1	FALSE		LC
sbno2	1959	23	0	24	0	22	0	23	11.5	30	1	FALSE	19	0	FALSE	25	1	FALSE		LC
sbno2	3963	21	0	21	0	30	0	24	12	30	1	FALSE	36	0	FALSE	28	1	FALSE		LC
sbno2	767	31	0	29	0	16	0	25.3333	12.6667	29	1	FALSE	35	0	FALSE	26	1	FALSE		LC
sbno2	3526	30	0	17	0	38	0	28.3333	14.1667	25	1	FALSE	20	0	FALSE	24	1	FALSE		LC
sbno2	2268	24	0	24	0	25	0	24.3333	12.1667	24	1	FALSE	15	0	FALSE	31	1	FALSE		LC
sbno2	4179	35	0	25	0	42	0	34	17	24	1	FALSE	40	0	FALSE	24	1	FALSE		LC
sbno2	3528	29	0	19	0	37	0	28.3333	14.1667	23	1	FALSE	21	0	FALSE	24	1	FALSE		LC
sbno2	1223	22	0	24	0	21	0	22.3333	11.1667	22	1	FALSE	30	0	FALSE	22	1	FALSE		LC
sbno2	3477	24	0	23	0	40	0	29	14.5	22	1	FALSE	24	0	FALSE	26	1	FALSE		LC
sbno2	4297	38	0	33	0	29	0	33.3333	16.6667	21	1	FALSE	33	0	FALSE	31	1	FALSE		LC
sbno2	67	22	0	32	0	23	0	25.6667	12.8333	20	1	FALSE	22	0	FALSE	29	1	FALSE		LC
sbno2	4639	34	0	18	0	34	0	28.6667	14.3333	20	1	FALSE	30	0	FALSE	19	1	FALSE		LC
sbno2	4600	35	0	20	0	36	0	30.3333	15.1667	19	1	FALSE	30	0	FALSE	22	1	FALSE		LC
sbno2	588	19	0	23	0	24	0	22	11	15	1	FALSE	24	0	FALSE	26	1	FALSE		LC
sbno2	1590	34	0	26	0	30	0	30	15	14	1	FALSE	23	0	FALSE	28	1	FALSE		LC
sbno2	2542	12	0	18	0	13	0	14.3333	7.16667	9	1	FALSE	13	0	FALSE	25	1	FALSE		LC
sbno2	1793	49	0	35	0	43	0	42.3333	21.1667	58	0	FALSE	28	0	FALSE	42	2	FALSE		LC
sbno2	1128	55	0	60	0	37	0	50.6667	25.3333	46	0	FALSE	45	0	FALSE	49	2	FALSE		LC
sbno2	230	23	0	21	0	9	0	17.6667	8.83333	40	0	FALSE	20	2	FALSE	26	0	FALSE		LC
sbno2	175	8	0	17	0	12	0	12.3333	6.16667	36	0	FALSE	20	1	FALSE	23	1	FALSE		LC
sbno2	179	8	0	17	0	10	0	11.6667	5.83333	36	0	FALSE	20	1	FALSE	22	1	FALSE		LC
sbno2	2088	25	0	29	0	25	0	26.3333	13.1667	35	0	FALSE	27	0	FALSE	31	2	FALSE		LC
sbno2	4966	33	0	19	0	34	0	28.6667	14.3333	34	0	FALSE	29	1	FALSE	29	1	FALSE		LC
sbno2	768	31	0	29	0	16	0	25.3333	12.6667	31	0	FALSE	35	0	FALSE	25	2	FALSE		LC
sbno2	1868	10	0	16	0	15	0	13.6667	6.83333	30	0	FALSE	13	1	FALSE	26	3	FALSE		LC
sbno2	392	19	0	29	0	7	0	18.3333	9.16667	29	0	FALSE	24	0	FALSE	22	2	FALSE		LC
sbno2	2906	31	0	37	0	25	0	31	15.5	28	0	FALSE	24	0	FALSE	28	2	FALSE		LC
sbno2	3733	30	0	36	0	44	0	36.6667	18.3333	27	0	FALSE	34	0	FALSE	25	19	TRUE		LC
sbno2	346	18	0	24	0	12	0	18	9	26	0	FALSE	22	0	FALSE	20	2	FALSE		LC
sbno2	2727	34	0	25	0	14	0	24.3333	12.1667	26	0	FALSE	3	17	TRUE	41	0	FALSE		LC
sbno2	3086	19	0	29	0	22	0	23.3333	11.6667	26	0	FALSE	28	1	FALSE	28	2	FALSE		LC
sbno2	734	29	0	27	0	14	0	23.3333	11.6667	25	0	FALSE	33	0	FALSE	34	2	FALSE		LC
sbno2	4890	28	0	23	0	37	0	29.3333	14.6667	24	0	FALSE	31	0	FALSE	11	8	FALSE		LC
sbno2	4891	28	0	23	0	36	0	29	14.5	24	0	FALSE	31	0	FALSE	11	8	FALSE		LC
sbno2	3098	18	0	29	0	22	0	23	11.5	23	0	FALSE	26	1	FALSE	27	1	FALSE		LC
sbno2	4251	33	0	26	0	30	0	29.6667	14.8333	23	0	FALSE	15	14	FALSE	28	0	FALSE		LC
sbno2	4885	27	0	22	0	35	0	28	14	23	0	FALSE	31	0	FALSE	11	7	FALSE		LC
sbno2	4887	25	0	22	0	34	0	27	13.5	23	0	FALSE	30	0	FALSE	10	8	FALSE		LC
sbno2	424	15	0	30	0	7	0	17.3333	8.66667	22	0	FALSE	20	2	FALSE	28	0	FALSE		LC
sbno2	3762	16	0	19	0	31	0	22	11	22	0	FALSE	25	0	FALSE	20	2	FALSE		LC
sbno2	4879	27	0	19	0	33	0	26.3333	13.1667	22	0	FALSE	29	0	FALSE	14	8	FALSE		LC
sbno2	4880	28	0	21	0	35	0	28	14	22	0	FALSE	30	0	FALSE	14	8	FALSE		LC
sbno2	4881	28	0	21	0	35	0	28	14	22	0	FALSE	30	0	FALSE	14	8	FALSE		LC
sbno2	4882	28	0	22	0	35	0	28.3333	14.1667	22	0	FALSE	31	0	FALSE	14	8	FALSE		LC
sbno2	3661	31	0	45	0	41	0	39	19.5	21	0	FALSE	28	1	FALSE	40	1	FALSE		LC
sbno2	1614	43	0	30	0	37	0	36.6667	18.3333	19	0	FALSE	27	0	FALSE	32	2	FALSE		LC
sbno2	4319	39	0	31	0	26	0	32	16	19	0	FALSE	26	2	FALSE	27	0	FALSE		LC
sbno2	4613	35	0	19	0	36	0	30	15	19	0	FALSE	28	1	FALSE	23	1	FALSE		LC
sbno2	3224	26	0	16	0	35	0	25.6667	12.8333	18	0	FALSE	22	2	FALSE	20	0	FALSE		LC
sbno2	3759	14	0	19	0	29	0	20.6667	10.3333	18	0	FALSE	22	0	FALSE	18	2	FALSE		LC
sbno2	2582	13	0	28	0	22	0	21	10.5	12	0	FALSE	13	2	FALSE	30	0	FALSE		LC

[truncated: 9 more sheets: S11 Table, S12 Table, S13 Table, S14 Table, S15 Table, S16 Table, S17 Table, S18 Table, S19 Table]
